# Supplementary material for: Conserved functional antagonism of CELF and MBNL proteins controls stem cell-specific alternative splicing in planarians
Source: eLife. 2016 Aug 9;5:e16797. doi: 10.7554/eLife.16797 (PMC4978528; doi:10.7554/eLife.16797)
Supplement: Figure 1—source data 1. — DOI: http://dx.doi.org/10.7554/eLife.16797.004 [file elife-16797-fig1-data1.xlsx]

## Sheet: Figure 1-Source data 1
Schmidtea mediterranea RNA-seq samples used in this study
SAMPLE NAME	Group in diff. analyses	Method	Read Length	Number of reads	% unique map to the genome *	% multi-map to the genome *	Source (SRA)	Reference/GEO	Comments	* % mapping for all 50-nt split subreads using bowtie v1 with -m 1 -v 2 parameters
Wild type X1 cell fractions from FACS
X1_a	X1	Illumina	101PE	43092633	43.88	16.43	SRR496276,7	PMID: 22696458	WT X1 cell fraction from FACS
X1_b	X1	Illumina	100PE	35279484	23.13	30.72	NA	PMID: 22543868	WT X1 cell fraction from FACS
X1_c	X1	Illumina	101PE	52266765	42.75	17.83	GSE75594	This study	WT X1 cell fraction from FACS
X1_d	X1	Illumina	70	206276778	49.76	19.8	SRR1302103	SRP042226	WT X1 cell fraction from FACS
Wild type X2 cell fractions from FACS
X2_a		Illumina	101PE	206514241	40.66	16.22	SRR496278,9	PMID: 22696458	WT X2 cell fraction from FACS
X2_b		Illumina	100PE	38526077	22.05	19.01	NA	PMID: 22543868	WT X2 cell fraction from FACS
X2_c		Illumina	101PE	51153090	44.04	19.3	GSE75594	This study	WT X2 cell fraction from FACS
Wild type Xins cell fractions from FACS
Xins_a	Diff	Illumina	100PE	36910952	14.38	32.48	NA	PMID: 22543868	WT Xins cell fraction from FACS
Xins_b	Diff	Illumina	101PE	57652305	36.56	18.74	GSE75594	This study	WT Xins cell fraction from FACS
Xins_c	Diff	Illumina	101PE	55001767	29.74	14.39	GSE75594	This study	WT Xins cell fraction from FACS
Whole worms
WW_Sexual_a		Illumina	100PE	202418055	47.96	24.1	SRR955511	SRP028969	WT whole worm, Sexual
WW_Asexual_a		Illumina	100PE	144975033	45.07	20.6	SRR955099	SRP028969	WT whole worm, Asexual
WW_Asexual_b		Illumina	50	172520304	48.27	20.47	SRR867386-8	PMID: 23903188	WT whole worm, Asexual
WW_Irradiated	Diff	Illumina	101PE	41721743	43.01	17.73	SRR496280,1	PMID: 22696458	Whole worm UV-irradiated (neoblast depleted)
WW_PRMT5_Cont		Illumina	100	68085180	49.06	21.74	SRR390350,1	PMID: 22318224	Whole worm treated with control RNAi
WW_PRMT5_KD	Diff	Illumina	100	92910237	47.82	20.64	SRR390352,3	PMID: 22318224	Whole worm treated with PRMT5 RNAi ( neoblast depleted)
KD of bruli and mbnl genes
X1_Cont_a	X1	Illumina	101PE	43671930	40.63	17.74	GSE75594	This study	X1 fraction from control RNAi treated worms
X1_Cont_b	X1	Illumina	101PE	54014463	42.18	16.93	GSE75594	This study	X1 fraction from control RNAi treated worms
X1_Bruli_KD_a		Illumina	101PE	47840263	33.34	14.81	GSE75594	This study	X1 fraction from bruli RNAi treated worms
X1_Bruli_KD_b		Illumina	101PE	70772653	27.64	13.57	GSE75594	This study	X1 fraction from bruli RNAi treated worms
X1_Mbnl_KD_a		Illumina	101PE	38312266	39.01	18.42	GSE75594	This study	X1 fraction from mbnl-mix RNAi treated worms
X1_Mbnl_KD_b		Illumina	101PE	68452041	39.32	16.29	GSE75594	This study	X1 fraction from mbnl-mix RNAi treated worms
X2_Cont_a		Illumina	101PE	51005405	36.19	19.91	GSE75594	This study	X2 fraction from control RNAi treated worms
X2_Bruli_KD_a		Illumina	101PE	40649525	39.85	19.39	GSE75594	This study	X2 fraction from bruli RNAi treated worms
X2_Mbnl_KD_a		Illumina	101PE	43043753	38.5	20.65	GSE75594	This study	X2 fraction from mbnl-mix RNAi treated worms
Xins_Cont_a	Diff	Illumina	101PE	48727692	35.02	17.99	GSE75594	This study	Xins fraction from control RNAi treated worms
Xins_Cont_b	Diff	Illumina	101PE	72122574	33.49	17.39	GSE75594	This study	Xins fraction from control RNAi treated worms
Xins_Bruli_KD_a		Illumina	101PE	40110984	36.62	20.38	GSE75594	This study	Xins fraction from bruli RNAi treated worms
Xins_Bruli_KD_b		Illumina	101PE	72431672	33.14	17.36	GSE75594	This study	Xins fraction from bruli RNAi treated worms
Xins_Mbnl_KD_a		Illumina	101PE	36180196	30.52	23.98	GSE75594	This study	Xins fraction from mbnl-mix RNAi treated worms
Xins_Mbnl_KD_b		Illumina	101PE	72226008	34.13	20.14	GSE75594	This study	Xins fraction from mbnl-mix RNAi treated worms
KD of Int genes (only used to build vast-tools annotation)
X1_Int_Cont_a		Illumina	50PE	21877104	40.34	19.49	Pending	Only for annotation	X1 fraction from control RNAi treated worms
X1_Int_Cont_b		Illumina	50PE	42831055	48.17	19.95	Pending	Only for annotation	X1 fraction from control RNAi treated worms
X1_Int3_KD_a		Illumina	50PE	21931181	47.87	20.65	Pending	Only for annotation	X1 fraction from Int3 RNAi treated worms
X1_Int3_KD_b		Illumina	50PE	64125035	42.15	16.79	Pending	Only for annotation	X1 fraction from Int3 RNAi treated worms
X1_Int9_KD_a		Illumina	50PE	57292403	45.1	17.51	Pending	Only for annotation	X1 fraction from Int9 RNAi treated worms
X1_Int9_KD_b		Illumina	50PE	55085463	49.43	21.04	Pending	Only for annotation	X1 fraction from Int9 RNAi treated worms
X2_Int_Cont_a		Illumina	50PE	43034728	31.98	19.49	Pending	Only for annotation	X2 fraction from control RNAi treated worms
X2_Int_Cont_b		Illumina	50PE	57737994	45.84	19.4	Pending	Only for annotation	X2 fraction from control RNAi treated worms
X2_Int3_KD_a		Illumina	50PE	27551664	44.39	21.52	Pending	Only for annotation	X2 fraction from Int3 RNAi treated worms
X2_Int3_KD_b		Illumina	50PE	12054681	37.87	16.12	Pending	Only for annotation	X2 fraction from Int3 RNAi treated worms
X2_Int9_KD_a		Illumina	50PE	29535785	46.44	19.65	Pending	Only for annotation	X2 fraction from Int9 RNAi treated worms
X2_Int9_KD_b		Illumina	50PE	39601629	46.28	20.96	Pending	Only for annotation	X2 fraction from Int9 RNAi treated worms
KD of SFs in whole worm (not used to build vast-tools annotation)
WW_Bruli_KD		Illumina	101PE	19625356	48.84	21.48	GSE75594	This study	Whole worm treated with bruli RNAi
WW_Celf_KD		Illumina	101PE	23067770	48.77	21.84	GSE75594	This study	Whole worm treated with Celf-mix RNAi
WW_Cont		Illumina	101PE	18813181	50.18	23.26	GSE75594	This study	Whole worm treated with control RNAi
WW_Esrp_KD		Illumina	101PE	23200989	49.04	22.55	GSE75594	This study	Whole worm treated with esrp-mix RNAi
WW_Mbnl_KD		Illumina	101PE	19208826	47.88	22.44	GSE75594	This study	Whole worm treated with mbn-mix RNAi
WW_Nova_KD		Illumina	101PE	20108499	41.43	29.34	GSE75594	This study	Whole worm treated with nova-mix RNAi
WW_Ptbp_KD		Illumina	101PE	22137437	48.57	22.01	GSE75594	This study	Whole worm treated with ptbp-mix RNAi
WW_Rbfox1_KD		Illumina	101PE	21759747	50.57	23.18	GSE75594	This study	Whole worm treated with rbfox1 RNAi
WW_RbfoxS_KD		Illumina	101PE	19469470	43.8	28.19	GSE75594	This study	Whole worm treated with rbfox-mix RNAi
Phenotypic analyses (not used to build vast-tools annotation)					% unique map to the transcriptome
Bruli_d20		Illumina	101SE	9431295	79.36	0.13	GSE75296	This study	Whole worm treated with bruli RNAi (20 days)
Bruli_d25		Illumina	101SE	12021874	79.17	0.14	GSE75296	This study	Whole worm treated with bruli RNAi (25 days)
Bruli_d30		Illumina	101SE	8880247	81.17	0.14	GSE75296	This study	Whole worm treated with bruli RNAi (30 days)
Mbnl_d20		Illumina	101SE	8495859	79.82	0.11	GSE75296	This study	Whole worm treated with mbnl RNAi (20 days)
Mbnl_d25		Illumina	101SE	10154193	78.28	0.12	GSE75296	This study	Whole worm treated with mbnl RNAi (25 days)
Mbnl_d30		Illumina	101SE	7529400	79.67	0.12	GSE75296	This study	Whole worm treated with mbnl RNAi (30 days)
GFP_d20		Illumina	101SE	9769731	81.74	0.12	GSE75296	This study	Whole worm treated with control RNAi (20 days)
GFP_d25		Illumina	101SE	11192923	78.65	0.13	GSE75296	This study	Whole worm treated with control RNAi (25 days)
GFP_d30		Illumina	101SE	8044875	79.53	0.12	GSE75296	This study	Whole worm treated with control RNAi (30 days)
