# Supplementary material for: Conserved functional antagonism of CELF and MBNL proteins controls stem cell-specific alternative splicing in planarians
Source: eLife. 2016 Aug 9;5:e16797. doi: 10.7554/eLife.16797 (PMC4978528; doi:10.7554/eLife.16797)
Supplement: Figure 1—source data 2. — DOI: http://dx.doi.org/10.7554/eLife.16797.005 [file elife-16797-fig1-data2.xlsx]

## Sheet: Figure 1-Source data 2
HUMAN_HIT	EVENT_ID	COORDINATE	LENGTH	Full_coordinate	TYPE	REGULATION	av_X1	av_X2	av_Xins	dPSI (X1-Xins)
cds_no_hit	SmeEX0005957	Contig1126:73482-73579	98	Contig1126:93967,73482-73579,68677	S	X1-INC	47.12	19.86	13.94	33.18
cds_no_hit	SmeEX0005898	Contig3034:36652-38226	1575	Contig3034:38276+38440,36647+36652-38226,35517+35562	S	X1-INC	87.05	80.31	10.32	76.73
wdr82	SmeEX0005746	Contig3216:32069-32166	98	Contig3216:32696,32069-32166,31918	C2	X1-INC	90.24	81.41	52.09	38.15
wdr59	SmeEX0005740	Contig291:47885-47969	85	Contig291:50972,47885-47969,38259	C3	X1-INC	98.9	95.23	73.53	25.37
wapal	SmeEX0005698	Contig1202:71196-71429	234	Contig1202:66976,71196-71429,71779	S	X1-INC	71.61	57.01	35	36.61
usp30	SmeEX0005601	Contig41:174140-174981	842	Contig41:177779,174140-174981,172425	C1	X1-INC	97.68	89.69	66.72	30.96
usp30	SmeEX0005600	Contig41:175024-175165	142	Contig41:177779,175024-175165,172425	C2	X1-INC	80.12	66.68	43.47	36.65
usp1	SmeEX0005577	Contig14122:11643-11783	141	Contig14122:9603,11530+11643-11783,12574	C1	X1-INC	40.66	23.87	13.36	27.3
usp1	SmeEX0005574	Contig14122:707-764	58	Contig14122:651,707-764+958+986,3523	C1	X1-INC	64.37	52.44	28.08	36.29
ubac1	SmeEX0005508	Contig4065:2833-2900	68	Contig4065:3718+3744,2833-2900,1111+1119+1432	C2	X1-INC	58.26	41.29	16.46	41.8
ubac1	SmeEX0005507	Contig4065:2944-3157	214	Contig4065:3718+3744,2944-3157,1111+1119+1432	C3	X1-INC	53.98	27.49	9.75	44.23
ubac1	SmeEX0005506	Contig4065:3498-3614	117	Contig4065:3718+3744,3206+3498-3614+3647,1111+1119+1432	C2	X1-INC	48.23	20.74	2.33	45.9
ttpal	SmeEX0005475	Contig2537:8892-9150	259	Contig2537:9822,8892-9150,8589	S	X1-INC	38.68	10.04	7.1	31.58
trim56	SmeEX0005372	Contig15422:6044-6148	105	Contig15422:6272,6044-6148,5959	S	X1-INC	97.22	48.66	11.84	85.38
tpst1	SmeEX0005342	Contig356:32929-33046	118	Contig356:35816,32929-33046,31612	C2	X1-INC	71.15	23.68	12.01	59.14
tprxl	SmeEX0005329	Contig2336:58388-58519	132	Contig2336:61094,58388-58519,58345	C2	X1-INC	100	70.22	83.72	16.28
tpm2	SmeEX0005320	Contig3231:9012-9074	63	Contig3231:12098,9012-9074+9217+9222,7641	S	X1-INC	81.32	30.1	13.16	68.16
tpd52	SmeEX0005315	Contig361:12718-12741	24	Contig361:12614,12718-12741,20612	S	X1-INC	86.45	24.5	23.74	62.71
tmem30a	SmeEX0005238	Contig390:164915-164953	39	Contig390:158332,164915-164953,167398+167412	S	X1-INC	58.66	30.39	24.54	34.12
tekt2	SmeEX0005140	Contig10:201349-201574	226	Contig10:197401,201349-201574,204512	C2	X1-INC	95.15	90	57.99	37.16
tecpr1	SmeEX0005135	Contig786:44842-44873	32	Contig786:44923,44842-44873,35125	S	X1-INC	85.91	58.76	33.01	52.9
tbc1d30	SmeEX0005098	Contig4294:30977-31078	102	Contig4294:36959+36976,30977-31078+31116,30846	S	X1-INC	82.44	48.88	25.33	57.11
taf8	SmeEX0005083	Contig157:38318-38578	261	Contig157:37240,38318-38578,57720	S	X1-INC	91.05	100	43.39	47.66
stx1a	SmeEX0005016	Contig13939:5191-5254	64	Contig13939:1101,5191-5254,5319	C1	X1-INC	95.77	68.79	23.51	72.26
stk32b	SmeEX0004997	Contig2935:36548-36673	126	Contig2935:35308,36198+36544+36548-36673,36977	S	X1-INC	29.77	7.9	2.69	27.08
slc16a4	SmeEX0004601	Contig13427:9327-9374	48	Contig13427:13706,9327-9374,6474	S	X1-INC	50.38	36.52	22.79	27.59
slc16a13	SmeEX0004591	Contig9729:6560-6586	27	Contig9729:6504,6554+6560-6586+6811,8902	S	X1-INC	99.43	95.96	70.31	29.12
sfrs17a	SmeEX0004502	Contig1479:40628-40759	132	Contig1479:46778,40628-40759,38038	S	X1-INC	83.88	61.6	53.28	30.6
sardh	SmeEX0004426	Contig411:71456-71746	291	Contig411:74335,71154+71456-71746+72032,69316	S	X1-INC	27.34	27.99	3.82	23.52
rbks	SmeEX0004250	Contig1782:79768-79839	72	Contig1782:80190+80252+80266,79768-79839+79862+79883,78108+78127	C1	X1-INC	38.51	28.57	12.97	25.54
ralgapa1	SmeEX0004191	Contig356:65785-65849	65	Contig356:68397,65785-65849,65568	S	X1-INC	95.61	72.28	59.36	36.25
ptbp1	SmeEX0004078	Contig1628:64616-64649	34	Contig1628:65039,64616-64649,64545	S	X1-INC	90.56	88.8	69.12	21.44
ppfibp1	SmeEX0003960	Contig20348:4229-4276	48	Contig20348:2876,4229-4276,6586	C1	X1-INC	72.88	55.95	36.36	36.52
plk4	SmeEX0003865	Contig854:23881-24276	396	Contig854:24439,23881-24276,23298	S	X1-INC	23.4	5.74	2.21	21.19
plce1	SmeEX0003846	Contig2805:30323-30356	34	Contig2805:30409,30323-30356,26545	S	X1-INC	77.84	70.05	52.75	25.09
pick1	SmeEX0003776	Contig2530:27997-28037	41	Contig2530:27944,27997-28037,28091+28193	C3	X1-INC	65.02	34.3	9.74	55.28
pick1	SmeEX0003775	Contig2530:27855-27944	90	Contig2530:23904,27855-27944,28091+28193	C3	X1-INC	76.04	52.19	33.45	42.59
phka2	SmeEX0003744	Contig1511:56072-56125	54	Contig1511:52704,56072-56125,57309	S	X1-INC	93.58	41.69	28.79	64.79
pcca	SmeEX0003639	Contig717:38984-39010	27	Contig717:35897,38984-39010,39125	S	X1-INC	88.14	56.66	3.32	84.82
pacsin2	SmeEX0003583	Contig9944:8891-9022	132	Contig9944:8815,8891-9022+9108,17499	S	X1-INC	94.31	64.47	44.87	49.44
ogdhl	SmeEX0003528	Contig1673:71733-71826	94	Contig1673:77873,71733-71826,66910	C3	X1-INC	92.75	71.65	26.03	66.72
npy5r	SmeEX0003462	Contig20467:931-957	27	Contig20467:809,931-957,7127	S	X1-INC	80.27	61.54	32.28	47.99
nova2	SmeEX0003439	Contig8323:5135-5371	237	Contig8323:3070,5135-5371,9638	S	X1-INC	52.36	17.17	16.35	36.01
nfib	SmeEX0003401	Contig1385:63203-63475	273	Contig1385:63764,63191+63203-63475,60463	C1	X1-INC	45.92	17.55	1.42	44.5
neurl2	SmeEX0003393	Contig4770:22352-22418	67	Contig4770:22462,22352-22418,11745	S	X1-INC	66.8	57.77	38.78	28.02
myh10	SmeEX0003296	Contig6259:6876-6893	18	Contig6259:6942,6876-6893,6163	S	X1-INC	97.27	95.44	60.48	36.79
mx2	SmeEX0003282	Contig4870:26962-27157	196	Contig4870:26922,26962-27157,31022	C2	X1-INC	95	81.82	50.8	44.2
mon1a	SmeEX0003177	Contig638:115006-115023	18	Contig638:115089,115006-115023,109819	S	X1-INC	75.73	54.19	42.22	33.51
mical3	SmeEX0003132	Contig30:287525-287744	220	Contig30:287824,287466+287525-287744,286483	C3	X1-INC	79.02	80.61	49.7	29.32
mfsd11	SmeEX0003098	Contig20718:3275-3524	250	Contig20718:9063,3275-3524,1849	S	X1-INC	47.72	26.84	3.4	44.32
mbnl3	SmeEX0003042	Contig1164:58008-58340	333	Contig1164:57771,58008-58340+58646,58702	S	X1-INC	96.96	79.36	49.9	47.06
mars	SmeEX0003037	Contig16299:10719-10862	144	Contig16299:10200,10719-10862,14198	S	X1-INC	42.25	23.48	7.37	34.88
mapk8ip3	SmeEX0003021	Contig757:22373-22403	31	Contig757:22457,22373-22403,21678	S	X1-INC	84.05	38.74	7.37	76.68
map4	SmeEX0002996	Contig3029:11428-11677	250	Contig3029:10797,11428-11677,11789	S	X1-INC	47.56	21.58	8.94	38.62
madd	SmeEX0002941	Contig0:508282-508354	73	Contig0:508196,508282-508354,510723	S	X1-INC	97.5	96.76	74.51	22.99
ldb1	SmeEX0002842	Contig3209:22519-22594	76	Contig3209:22910+22922,22519-22594+22859,17661+17672	S	X1-INC	87.7	43.02	13.91	73.79
impdh2	SmeEX0002567	Contig519:14557-14617	61	Contig519:26500,14521+14557-14617,14224	C1	X1-INC	97.21	91.7	61.7	35.51
hnrnpf	SmeEX0002488	Contig502:8414-8552	139	Contig502:8724,8414-8552,7290	C2	X1-INC	89.02	85.84	59.52	29.5
fyn	SmeEX0002192	Contig6520:13340-13612	273	Contig6520:11324,13340-13612,14737	S	X1-INC	27.63	19.83	2.02	25.61
fhod3	SmeEX0002108	Contig192:197661-197939	279	Contig192:196503+196546,197661-197939,198129	S	X1-INC	93.47	81.5	48.65	44.82
fgfr1op	SmeEX0002087	Contig549:34148-34204	57	Contig549:32090,34142+34148-34204,39227	S	X1-INC	84.47	65.74	26.61	57.86
fbxo48	SmeEX0002065	Contig502:98408-98454	47	Contig502:96157,98408-98454+98597,104313	C3	X1-INC	93.62	77.99	42.71	50.91
fbxo48	SmeEX0002064	Contig502:98219-98358	140	Contig502:96157,98214+98219-98358,104313	C3	X1-INC	93.59	74.48	58.38	35.21
fbxo48	SmeEX0002063	Contig502:98116-98168	53	Contig502:96157,98116-98168,104313	C3	X1-INC	93.09	67.95	31.22	61.87
fbxo48	SmeEX0002062	Contig502:97964-98068	105	Contig502:96157,97964-98068,104313	C2	X1-INC	93.91	66.16	23.16	70.75
erc1	SmeEX0001902	Contig10409:4796-4895	100	Contig10409:4937,4796-4895,2695	C1	X1-INC	60.92	43.46	0.89	60.03
eef1a1	SmeEX0001788	Contig753:46446-46475	30	Contig753:43490,46446-46475,48797	S	X1-INC	76.58	6.66	1.11	75.47
edem1	SmeEX0001785	Contig732:33910-34016	107	Contig732:34857,33910-34016+34019,33861	S	X1-INC	56.6	40.29	25.88	30.72
dync1i2	SmeEX0001758	Contig3284:17959-17979	21	Contig3284:17891+17910,17959-17979,21055	S	X1-INC	76.2	62.03	44.92	31.28
dscam	SmeEX0001668	Contig405:111726-111849	124	Contig405:113527+113543+113550,111641+111726-111849+111859,109618	C1	X1-INC	48.67	27.56	6.39	42.28
dot1l	SmeEX0001646	Contig380:147769-147875	107	Contig380:154022,147769-147875,144095	C2	X1-INC	97.67	85.91	21.8	75.87
dnm1	SmeEX0001629	Contig5438:20439-20459	21	Contig5438:19606,20439-20459,23200	S	X1-INC	95.79	74.7	40.59	55.2
dna2	SmeEX0001580	Contig36:318517-318611	95	Contig36:312058,318510+318517-318611,324002	C3	X1-INC	95.56	79.8	63.18	32.38
dna2	SmeEX0001579	Contig36:318325-318465	141	Contig36:312058,318325-318465,324002	C3	X1-INC	95	78.9	64.17	30.83
dna2	SmeEX0001578	Contig36:318015-318278	264	Contig36:312058,318015-318278,324002	C3	X1-INC	94.13	80.95	62.39	31.74
dna2	SmeEX0001577	Contig36:317599-317749	151	Contig36:312058,317599-317749,324002	C3	X1-INC	95.2	89.08	65.21	29.99
dna2	SmeEX0001576	Contig36:317431-317554	124	Contig36:312058,317431-317554,324002	C3	X1-INC	95.24	88.69	63.82	31.42
dna2	SmeEX0001575	Contig36:317278-317386	109	Contig36:312058,317278-317386,324002	C3	X1-INC	95.56	83.46	58.54	37.02
dna2	SmeEX0001574	Contig36:317170-317229	60	Contig36:312058,317170-317229,324002	C3	X1-INC	95.3	83.29	58.77	36.53
dna2	SmeEX0001573	Contig36:313620-314280	661	Contig36:312058,313620-314280,317170	C1	X1-INC	80.76	60.17	13.25	67.51
depdc5	SmeEX0001510	Contig415:144045-144224	180	Contig415:148762,143859+144045-144224,138940	C2	X1-INC	99.03	90.27	69.18	29.85
cyld	SmeEX0001417	Contig2553:39238-39349	112	Contig2553:38286,39160+39238-39349,43582	S	X1-INC	36.5	35.86	3.77	32.73
cyld	SmeEX0001414	Contig1626:37865-38296	432	Contig1626:41248+41295,37865-38296,35338	C3	X1-INC	30.28	19.73	6.31	23.97
cyld	SmeEX0001408	Contig1626:27558-27711	154	Contig1626:27774,27558-27711,26151	C3	X1-INC	33.2	16.94	5.35	27.85
cxxc1	SmeEX0001367	Contig123:39337-39808	472	Contig123:40771,39337-39808,39135	C1	X1-INC	68.51	59.42	17.53	50.98
ctns	SmeEX0001352	Contig1064:80064-80376	313	Contig1064:72098,80064-80376,80619	S	X1-INC	34.97	8.79	0.15	34.82
clasp2	SmeEX0001202	Contig2238:5049-5108	60	Contig2238:2775+2781,5049-5108,7323	S	X1-INC	97.54	67.44	63.04	34.5
ccar1	SmeEX0001043	Contig9132:26384-26750	367	Contig9132:28144+28147,26384-26750+26767+26807,26281	C1	X1-INC	86.06	83.58	49.67	36.39
casp8	SmeEX0001034	Contig1520:81350-81605	256	Contig1520:78596,81350-81605,81655	C2	X1-INC	80.82	66.74	45.89	34.93
cacna1c	SmeEX0000932	Contig1771:6833-7246	414	Contig1771:5016,6803+6833-7246,9155	S	X1-INC	99.18	50.04	39.49	59.69
c14orf153	SmeEX0000811	Contig10536:12136-12170	35	Contig10536:14629,12136-12170,11823	C2	X1-INC	84.83	62.69	11.17	73.66
c14orf153	SmeEX0000810	Contig10536:14629-14756	128	Contig10536:15152,14629-14756,11823	C2	X1-INC	85.35	67.62	34.11	51.24
c14orf153	SmeEX0000809	Contig10536:14801-14976	176	Contig10536:15152,14801-14976,11823	S	X1-INC	86.31	77.77	41.16	45.15
c10orf11	SmeEX0000778	Contig18285:1903-2102	200	Contig18285:3241,1903-2102,1829	S	X1-INC	33.98	3.56	0.19	33.79
brsk2	SmeEX0000763	Contig1025:38136-38210	75	Contig1025:38591,38136-38210,38090	S	X1-INC	34.54	20.39	7.29	27.25
atp2a1	SmeEX0000647	Contig2519:43373-43506	134	Contig2519:37692,43373-43506,48723	C3	X1-INC	72.23	47.09	46.62	25.61
atg2b	SmeEX0000610	Contig1289:67024-67202	179	Contig1289:67775,67024-67202,64954	C1	X1-INC	49.35	23.97	9.7	39.65
arhgef16	SmeEX0000547	Contig16167:10615-10642	28	Contig16167:10552,10615-10642,11288	S	X1-INC	74.63	48.61	16.76	57.87
ap1s2	SmeEX0000486	Contig974:7253-7276	24	Contig974:9415,7253-7276,4239	C3	X1-INC	59.93	31.83	21.51	38.42
ank3	SmeEX0000410	Contig2192:50223-50633	411	Contig2192:50176,50214+50223-50633,56831	C3	X1-INC	75.37	57.58	34.88	40.49
ank3	SmeEX0000409	Contig2192:50051-50176	126	Contig2192:50007,50051-50176,56831	C3	X1-INC	75.12	55.44	31.61	43.51
ank3	SmeEX0000408	Contig2192:49882-50007	126	Contig2192:49837,49882-50007,56831	C3	X1-INC	76.72	58.66	30.58	46.14
ank3	SmeEX0000407	Contig2192:49715-49837	123	Contig2192:49661+49664,49712+49715-49837,56831	C2	X1-INC	85.5	70.45	41.4	44.1
ank3	SmeEX0000406	Contig2192:49548-49661	114	Contig2192:49502,49542+49548-49661+49664,56831	C3	X1-INC	83.24	66.51	37.18	46.06
ank3	SmeEX0000405	Contig2192:49437-49502	66	Contig2192:49392,49431+49437-49502,56831	C3	X1-INC	69.25	47.11	21.36	47.89
ank3	SmeEX0000404	Contig2192:49231-49392	162	Contig2192:48836,49231-49392,56831	C2	X1-INC	73.41	53.69	27.05	46.36
ank3	SmeEX0000401	Contig2192:53139-53202	64	Contig2192:50633,53139-53202+53209,56831	C2	X1-INC	58.53	37.19	15.05	43.48
ank3	SmeEX0000386	Contig10809:5194-5241	48	Contig10809:5606,5194-5241,2832	C3	X1-INC	98.98	76.93	55.26	43.72
ank3	SmeEX0000385	Contig10809:5283-5378	96	Contig10809:5606,5283-5378,2832	C3	X1-INC	99.17	76.41	55.58	43.59
ank3	SmeEX0000384	Contig10809:5422-5487	66	Contig10809:5606,5422-5487,2832	C2	X1-INC	99.12	76.67	57.46	41.66
aldh1l2	SmeEX0000313	Contig18799:1950-2060	111	Contig18799:1789,1950-2060,4116	S	X1-INC	34.09	21.91	4.99	29.1
add3	SmeEX0000260	Contig15918:12142-12168	27	Contig15918:9258,12142-12168,12363	C2	X1-INC	97.43	72.04	67.97	29.46
add1	SmeEX0000257	Contig1959:51963-52031	69	Contig1959:49329,51963-52031,52133	S	X1-INC	98.47	88.13	72.04	26.43
abcc2	SmeEX0000145	Contig143:253902-253967	66	Contig143:256383,253902-253967,253857	C1	X1-INC	93.1	44.16	67.4	25.7
	SmeEX0000017	Contig3196:7118-7143	26	Contig3196:1849,7118-7143,7305	S	X1-INC	96.7	90.79	65.86	30.84
nc_gene	SmeINT0038001	Contig1693:29109-31593	2485	Contig1693:31594-31710=28893-29108:-	IR	X1-INC	68.97	30.71	2.97	66
nc_gene	SmeINT0037974	Contig2457:18072-18113	42	Contig2457:17857-18071=18114-18183:+	IR	X1-INC	100	39.39	49.55	50.45
nc_gene	SmeINT0037973	Contig2457:17804-17856	53	Contig2457:17148-17803=17857-18071:+	IR	X1-INC	98.21	15.71	1.43	96.78
nc_gene	SmeINT0037736	Contig2915:17415-18069	655	Contig2915:17366-17414=18070-18375:+	IR	X1-INC	55.92	40.39	22.01	33.91
nc_capsl	SmeINT0037146	Contig24379:12636-12693	58	Contig24379:12694-12796=12538-12635:-	IR	X1-INC	52.03	18.96	8.12	43.91
cds_no_hit	SmeINT0036325	Contig173:75792-75862	71	Contig173:75755-75791=75863-75945:+	IR	X1-INC	100		5.59	94.41
cds_no_hit	SmeINT0036324	Contig173:75566-75619	54	Contig173:75397-75565=75620-75671:+	IR	X1-INC	95.46	54.55	2.83	92.63
cds_no_hit	SmeINT0035799	Contig99:125188-132643	7456	Contig99:132644-132965=124913-125187:-	IR	X1-INC	45.37	18.47	9.98	35.39
cds_no_hit	SmeINT0035414	Contig531:13302-19138	5837	Contig531:19139-19159=12975-13301:-	IR	X1-INC	56.12	10.53	2.41	53.71
cds_no_hit	SmeINT0035413	Contig531:19160-19216	57	Contig531:19217-19614=19139-19159:-	IR	X1-INC	28.73	10.84	0.9	27.83
cds_no_hit	SmeINT0035201	Contig6217:31053-32867	1815	Contig6217:32868-32979=30901-31052:-	IR	X1-INC	30.61	23.44	3.91	26.7
cds_no_hit	SmeINT0034914	Contig160:225133-225173	41	Contig160:225174-225385=224893-225132:-	IR	X1-INC	58.14	27.27	14.94	43.2
cds_no_hit	SmeINT0034724	Contig6681:10700-11549	850	Contig6681:10550-10699=11550-11976:+	IR	X1-INC	31.69	17.61	5.11	26.58
zufsp	SmeINT0034234	Contig793:79444-79486	43	Contig793:79270-79443=79487-79709:+	IR	X1-INC	55.55	77.45	10.5	45.05
zfyve26	SmeINT0033932	Contig965:27865-29892	2028	Contig965:27711-27864=29893-30291:+	IR	X1-INC	35.45	20.79	10.42	25.03
zbed3	SmeINT0033663	Contig4278:33489-34638	1150	Contig4278:33436-33488=34639-34830:+	IR	X1-INC	32.73	7.41	5.47	27.26
ttpal	SmeINT0031553	Contig2537:8590-9821	1232	Contig2537:9822-10985=8421-8589:-	IR	X1-INC	37.69	17.65	5.04	32.65
traf6	SmeINT0030831	Contig42489:577-858	282	Contig42489:859-1002=1-576:-	IR	X1-INC	54.19	44.21	14.11	40.08
tpm2	SmeINT0030532	Contig3231:7642-12097	4456	Contig3231:12098-12168=7566-7641:-	IR	X1-INC	69.33	25.63	14.84	54.49
tmem38a	SmeINT0030088	Contig3090:43751-43922	172	Contig3090:43923-44010=43634-43750:-	IR	X1-INC	75.87	8.66	3.08	72.79
tmem38a	SmeINT0030087	Contig3090:44011-45355	1345	Contig3090:45356-45540=43923-44010:-	IR	X1-INC	66.93	4.47	1.65	65.28
sqstm1	SmeINT0028249	Contig120:76217-78229	2013	Contig120:78230-78399=75349-76216:-	IR	X1-INC	61.02	56.38	34.64	26.38
spag6	SmeINT0028046	Contig4020:39255-39304	50	Contig4020:39305-39390=38865-39254:-	IR	X1-INC	31.64	9.01	4.92	26.72
sgk3	SmeINT0026253	Contig1401:45857-46075	219	Contig1401:46076-46112=45770-45856:-	IR	X1-INC	94.16	68.25	23.4	70.76
sgk3	SmeINT0026252	Contig1401:46113-48400	2288	Contig1401:48401-48513=46076-46112:-	IR	X1-INC	86.33	47.85	15.43	70.9
sel1l3	SmeINT0025958	Contig220:194529-197923	3395	Contig220:194478-194528=197924-198277:+	IR	X1-INC	75.58	59.63	14.08	61.5
sel1l3	SmeINT0025957	Contig220:191560-194477	2918	Contig220:191401-191559=194478-194528:+	IR	X1-INC	49.94	17.66	3.07	46.87
sec24c	SmeINT0025925	Contig834:46871-46934	64	Contig834:46935-47268=46835-46870:-	IR	X1-INC	60.88	46.98	10.64	50.24
sdr16c5	SmeINT0025887	Contig18229:7026-7070	45	Contig18229:7071-7193=6798-7025:-	IR	X1-INC	63.42	29.38	16.55	46.87
sbf2	SmeINT0025696	Contig7213:10443-11089	647	Contig7213:10098-10442=11090-11277:+	IR	X1-INC	68.47	40.22	41.18	27.29
rilpl1	SmeINT0024906	Contig19:134209-134700	492	Contig19:134090-134208=134701-134853:+	IR	X1-INC	86.96	20.39	2.65	84.31
rhbdf2	SmeINT0024873	Contig11376:3725-4920	1196	Contig11376:3683-3724=4921-5062:+	IR	X1-INC	39.28	43.59	13.8	25.48
ralgapb	SmeINT0024210	Contig373:136303-136698	396	Contig373:136699-136746=136150-136302:-	IR	X1-INC	58.55	48	16.48	42.07
ralgapb	SmeINT0024209	Contig373:136747-139914	3168	Contig373:139915-140010=136699-136746:-	IR	X1-INC	49.55	25.27	10.47	39.08
rage	SmeINT0024171	Contig1235:82914-86270	3357	Contig1235:86271-86483=82705-82913:-	IR	X1-INC	22.84	0.76	2.18	20.66
psph	SmeINT0023497	Contig2114:64130-65001	872	Contig2114:65002-65147=63506-64129:-	IR	X1-INC	49.94	20.87	5.53	44.41
prom2	SmeINT0023251	Contig2045:50663-51012	350	Contig2045:51013-51142=50483-50662:-	IR	X1-INC	51.3	24.73	7.14	44.16
pqlc1	SmeINT0022973	Contig7709:26003-26080	78	Contig7709:25750-26002=26081-26217:+	IR	X1-INC	56.27	33.5	12.17	44.1
ppp1r12b	SmeINT0022830	Contig4016:53298-57786	4489	Contig4016:57787-57831=52880-53297:-	IR	X1-INC	96.37	59.55	22.08	74.29
ppfibp1	SmeINT0022721	Contig20348:7158-7337	180	Contig20348:7086-7157=7338-7476:+	IR	X1-INC	61.29	12.92	9.92	51.37
ppfibp1	SmeINT0022720	Contig20348:6751-7085	335	Contig20348:6586-6750=7086-7157:+	IR	X1-INC	53.84	17	19.43	34.41
ppapdc1a	SmeINT0022657	Contig4745:27196-31520	4325	Contig4745:31521-31861=26964-27195:-	IR	X1-INC	51.25	23.44	10.68	40.57
pllp	SmeINT0022292	Contig2760:7241-7295	55	Contig2760:7296-7656=7142-7240:-	IR	X1-INC	47.25	27.09	8.48	38.77
plcb4	SmeINT0022122	Contig1147:71620-74481	2862	Contig1147:74482-74566=71547-71619:-	IR	X1-INC	46.39	36.61	10.05	36.34
pigz	SmeINT0021855	Contig2234:28178-30331	2154	Contig2234:26940-28177=30332-30776:+	IR	X1-INC	38.68	17.4	2.31	36.37
pelp1	SmeINT0021440	Contig347:89752-90967	1216	Contig347:89583-89751=90968-91355:+	IR	X1-INC	24.05	10.07	1.98	22.07
papd7	SmeINT0020886	Contig5006:10985-14942	3958	Contig5006:14943-15263=10771-10984:-	IR	X1-INC	37.03	26.2	6.54	30.49
ostm1	SmeINT0020513	Contig4939:25694-27849	2156	Contig4939:27850-27880=25459-25693:-	IR	X1-INC	97.93	36.85	14.41	83.52
ostm1	SmeINT0020512	Contig4939:27881-30716	2836	Contig4939:30717-31000=27850-27880:-	IR	X1-INC	89.95	50	8.49	81.46
nucb1	SmeINT0020094	Contig2617:55312-59383	4072	Contig2617:55253-55311=59384-59566:+	IR	X1-INC	39.04	18.09	5.02	34.02
nipa2	SmeINT0019525	Contig2799:35236-38280	3045	Contig2799:34658-35235=38281-39017:+	IR	X1-INC	36.2	12.54	6.23	29.97
nid1	SmeINT0019499	Contig477:5085-5130	46	Contig477:5131-5463=4833-5084:-	IR	X1-INC	98.85	81.97	32.46	66.39
nid1	SmeINT0019498	Contig477:5464-5508	45	Contig477:5509-5823=5131-5463:-	IR	X1-INC	94.1	65.59	12.83	81.27
nid1	SmeINT0019497	Contig477:5824-8209	2386	Contig477:8210-8437=5509-5823:-	IR	X1-INC	98.41	68.18	23.6	74.81
ncam2	SmeINT0019048	Contig384:147556-147692	137	Contig384:147693-147758=147213-147555:-	IR	X1-INC	36.14	20.31	8.39	27.75
narfl	SmeINT0018946	Contig2885:37865-42901	5037	Contig2885:42902-43250=37684-37864:-	IR	X1-INC	47.81	23.51	18.76	29.05
myh7	SmeINT0018707	Contig1683:48106-52189	4084	Contig1683:52190-52322=47889-48105:-	IR	X1-INC	36.35	9.71	0.56	35.79
myh6	SmeINT0018702	Contig9102:8439-8675	237	Contig9102:8676-8740=8351-8438:-	IR	X1-INC	69.74	46.86	10.86	58.88
myh6	SmeINT0018701	Contig9102:8741-11661	2921	Contig9102:11662-11782=8676-8740:-	IR	X1-INC	45.85	33.29	7.64	38.21
mov10l1	SmeINT0018018	Contig1767:38072-45172	7101	Contig1767:37652-38071=45173-45669:+	IR	X1-INC	23.81	3.94	1.06	22.75
maml3	SmeINT0016753	Contig3814:30623-41328	10706	Contig3814:29856-30622=41329-42043:+	IR	X1-INC	34.07	10.34	2.88	31.19
madd	SmeINT0016687	Contig0:492615-496063	3449	Contig0:492013-492614=496064-496095:+	IR	X1-INC	44.28	25.1	13.27	31.01
ldb1	SmeINT0015954	Contig3209:17662-22909	5248	Contig3209:22910-23050=16967-17661:-	IR	X1-INC	45.34	13.65	4.97	40.37
ky	SmeINT0015808	Contig4928:536-744	209	Contig4928:458-535=745-835:+	IR	X1-INC	56.81	33.99	22.36	34.45
kif1a	SmeINT0015415	Contig2945:20897-21038	142	Contig2945:21039-21239=20799-20896:-	IR	X1-INC	82.83	79.81	25.29	57.54
glipr2	SmeINT0012377	Contig278:80337-80515	179	Contig278:80516-80744=80259-80336:-	IR	X1-INC	44.45	20.8	19.12	25.33
gbe1	SmeINT0012134	Contig1372:56138-58463	2326	Contig1372:56024-56137=58464-58611:+	IR	X1-INC	33.7	14.29	7.93	25.77
fyn	SmeINT0011881	Contig6520:11325-14736	3412	Contig6520:11226-11324=14737-14840:+	IR	X1-INC	48.42	31.23	5.76	42.66
foxj3	SmeINT0011665	Contig2044:65677-66406	730	Contig2044:64869-65676=66407-66438:+	IR	X1-INC	71.13	43.23	19.34	51.79
fnbp1	SmeINT0011590	Contig12383:12252-13880	1629	Contig12383:13881-14165=12205-12251:-	IR	X1-INC	75.05	50.45	17.62	57.43
fam194b	SmeINT0010834	Contig11657:6138-8012	1875	Contig11657:8013-8051=5855-6137:-	IR	X1-INC	37.76		14.51	23.25
epn2	SmeINT0010272	Contig7437:22028-25352	3325	Contig7437:21852-22027=25353-25887:+	IR	X1-INC	32.88	8.69	4.62	28.26
eif5a	SmeINT0009943	Contig6418:9899-9956	58	Contig6418:9801-9898=9957-10871:+	IR	X1-INC	84.82	75.68	37.34	47.48
eef1a1	SmeINT0009646	Contig753:43491-48796	5306	Contig753:43249-43490=48797-49049:+	IR	X1-INC	62.25	13.28	12.56	49.69
eef1a1	SmeINT0009645	Contig753:43015-43248	234	Contig753:42941-43014=43249-43490:+	IR	X1-INC	38.46	12.3	6.54	31.92
dscam	SmeINT0008940	Contig405:109561-109606	46	Contig405:109607-109618=109267-109560:-	IR	X1-INC	50.25	22.4	8.28	41.97
dot1l	SmeINT0008851	Contig380:144096-147463	3368	Contig380:147464-147875=144060-144095:-	IR	X1-INC	45.54	20.74	10.98	34.56
dennd5b	SmeINT0008027	Contig7296:12636-14806	2171	Contig7296:12546-12635=14807-15215:+	IR	X1-INC	46.25	16.01	9.41	36.84
dennd5b	SmeINT0008026	Contig7296:11971-12545	575	Contig7296:11862-11970=12546-12635:+	IR	X1-INC	36.51	10.63	1.37	35.14
cyp3a4	SmeINT0007510	Contig200:163606-165273	1668	Contig200:163489-163605=165274-165359:+	IR	X1-INC	49.87	29.09	14.55	35.32
cyld	SmeINT0007459	Contig1626:25736-27773	2038	Contig1626:27774-27900=25471-25735:-	IR	X1-INC	47.18	53.85	17.7	29.48
crkrs	SmeINT0007038	Contig235:49233-49617	385	Contig235:49618-50297=48992-49232:-	IR	X1-INC	49.88	35.68	15.55	34.33
clcn7	SmeINT0006210	Contig5367:26409-26634	226	Contig5367:26290-26408=26635-26773:+	IR	X1-INC	42.77	30.33	10.6	32.17
clasp2	SmeINT0006157	Contig2238:1988-2199	212	Contig2238:1831-1987=2200-2359:+	IR	X1-INC	43.2	22.36	6.35	36.85
cep290	SmeINT0005777	Contig1346:76522-76577	56	Contig1346:76186-76521=76578-76868:+	IR	X1-INC	30.95	0	0.82	30.13
ccs	SmeINT0005390	Contig27506:2822-4468	1647	Contig27506:2613-2821=4469-4611:+	IR	X1-INC	44.1	38.66	18.09	26.01
capn9	SmeINT0004815	Contig540:105944-106085	142	Contig540:105908-105943=106086-106144:+	IR	X1-INC	93.29	38.29	12.32	80.97
calu	SmeINT0004717	Contig150:109157-116334	7178	Contig150:109096-109156=116335-116549:+	IR	X1-INC	51.55	11.29	1.97	49.58
c2orf28	SmeINT0004064	Contig249:148664-152751	4088	Contig249:152752-152968=148453-148663:-	IR	X1-INC	72.79	21.74	4.86	67.93
c17orf39	SmeINT0003775	Contig5:289304-289507	204	Contig5:289508-289534=289187-289303:-	IR	X1-INC	51.69	26.08	11.34	40.35
c10orf11	SmeINT0003520	Contig18285:1830-3240	1411	Contig18285:3241-3402=1698-1829:-	IR	X1-INC	74.87	23.02	2.42	72.45
brd8	SmeINT0003400	Contig1856:77074-77589	516	Contig1856:76993-77073=77590-77982:+	IR	X1-INC	55.64	13.77	14.19	41.45
bche	SmeINT0003124	Contig742:80811-84292	3482	Contig742:84293-84491=80441-80810:-	IR	X1-INC	100	68.38	19.75	80.25
bche	SmeINT0003122	Contig742:84741-95958	11218	Contig742:95959-96257=84537-84740:-	IR	X1-INC	29.2	10	2.71	26.49
baiap3	SmeINT0003057	Contig21110:6567-13919	7353	Contig21110:6367-6566=13920-14118:+	IR	X1-INC	30.01	15.2	4.38	25.63
atp6v0a1	SmeINT0002830	Contig2484:50768-50982	215	Contig2484:50646-50767=50983-51109:+	IR	X1-INC	68.31	45.89	24.55	43.76
aldh1l2	SmeINT0001152	Contig18799:1790-4115	2326	Contig18799:1696-1789=4116-4242:+	IR	X1-INC	41.52	23.32	9.74	31.78
agap3	SmeINT0000884	Contig15099:11401-11459	59	Contig15099:11293-11400=11460-11549:+	IR	X1-INC	85.92	13.54	22.29	63.63
agap3	SmeINT0000873	Contig15099:11550-12767	1218	Contig15099:11460-11549=12768-12896:+	IR	X1-INC	100	100	37.34	62.66
add3	SmeINT0000797	Contig15918:17206-17394	189	Contig15918:17152-17205=17395-17504:+	IR	X1-INC	52.18	32.88	7.99	44.19
add3	SmeINT0000796	Contig15918:12648-17151	4504	Contig15918:12363-12647=17152-17205:+	IR	X1-INC	91.03	45.51	9.25	81.78
acsl6	SmeINT0000534	Contig5695:9210-12442	3233	Contig5695:12443-12517=8992-9209:-	IR	X1-INC	96.58	35.48	8.56	88.02
acsl6	SmeINT0000533	Contig5695:12518-14098	1581	Contig5695:14099-14175=12443-12517:-	IR	X1-INC	95.56	24.44	8.13	87.43
acadl	SmeINT0000418	Contig5290:20016-20732	717	Contig5290:19909-20015=20733-20903:+	IR	X1-INC	37.62	11.46	5.13	32.49
acadl	SmeINT0000417	Contig5290:19859-19908	50	Contig5290:19729-19858=19909-20015:+	IR	X1-INC	47.86	18.61	7	40.86
acadl	SmeINT0000416	Contig5290:19676-19728	53	Contig5290:19555-19675=19729-19858:+	IR	X1-INC	46.37	18.8	2.23	44.14
ac010619.1	SmeINT0000276	Contig3243:33532-33585	54	Contig3243:33586-33759=33360-33531:-	IR	X1-INC	30.61	63.53	1.05	29.56
nc_gene	SmeALTD0004158-2/2	Contig22342:-5109	376	Contig22342:-4733+5109,9228	Alt5	X1-INC	50.04	23.47	0.46	49.58
syk	SmeALTD0003119-2/3	Contig3894:18623-18912	52	Contig3894:18623-18860+18912+18917,20267	Alt5	X1-INC	95.54	87.58	71.69	23.85
setdb1	SmeALTD0002801-2/2	Contig6052:16584-16857	15	Contig6052:16584-16842+16857,20244	Alt5	X1-INC	66.28	60.91	42.22	24.06
rasal2	SmeALTD0002605-2/2	Contig267:57632-58176	492	Contig267:58124+57632-58176,57464	Alt5	X1-INC	76.64	80.66	49.21	27.43
psph	SmeALTD0002515-2/2	Contig2114:64549-65147	453	Contig2114:65002+64549-65147,64129	Alt5	X1-INC	61.19	18.07	0.84	60.35
narfl	SmeALTD0002059-2/2	Contig2885:42731-43250	171	Contig2885:42902+42731-43250,37864	Alt5	X1-INC	47.72	20.43	10.14	37.58
myh7	SmeALTD0002029-3/3	Contig1683:51871-52322	319	Contig1683:52190+51884+51871-52322,48105	Alt5	X1-INC	91.17	56.25	2.12	89.05
madd	SmeALTD0001806-4/4	Contig0:492013-492637	332	Contig0:492013-492305+492489+492614+492637,496064	Alt5	X1-INC	38.81	29.07	4.42	34.39
lims1	SmeALTD0001747-2/2	Contig1939:36727-37490	283	Contig1939:36727-37207+37490,41408	Alt5	X1-INC	43.39	17.81	7.06	36.33
gpr158	SmeALTD0001381-2/2	Contig2066:21821-22276	346	Contig2066:21821-21930+22276,22370	Alt5	X1-INC	56.17	3.57	2.75	53.42
erc1	SmeALTD0001122-4/4	Contig10409:14269-	80	Contig10409:14349+14341+14300+14269-,10530	Alt5	X1-INC	64.59	47.61	31.25	33.34
eml1	SmeALTD0001092-2/2	Contig292:71743-72054	159	Contig292:71902+71743-72054,69405	Alt5	X1-INC	91.77	75.52	63.14	28.63
dedd2	SmeALTD0000880-3/3	Contig149:55443-56246	260	Contig149:55443-55986+56043+56246,56295	Alt5	X1-INC	83.51	69.98	41.77	41.74
col5a1	SmeALTD0000720-2/2	Contig373:39492-40135	284	Contig373:39776+39492-40135,38510	Alt5	X1-INC	28.49	0.57	0.11	28.38
cisd3	SmeALTD0000672-3/4	Contig265:40957-	135	Contig265:41092+40963+40957+40953-,40913	Alt5	X1-INC	61.7	23.4	31.21	30.49
c16orf80	SmeALTD0000403-2/2	Contig3885:4664-4999	154	Contig3885:4818+4664-4999,4611	Alt5	X1-INC	28.23	9.05	0.7	27.53
ak7	SmeALTD0000106-2/2	Contig1189:9433-9847	337	Contig1189:9433-9510+9847,9889	Alt5	X1-INC	38.09	31.43	9.08	29.01
cds_no_hit	SmeALTA0005816-3/3	Contig4905:15995-16098	34	Contig4905:16155,15995-16098+16077+16064	Alt3	X1-INC	44.04	31.66	17.34	26.7
cds_no_hit	SmeALTA0005634-2/2	Contig768:97059-97343	57	Contig768:91869,97116+97059-97343	Alt3	X1-INC	84.38	79.41	56.67	27.71
znf521	SmeALTA0005595-2/2	Contig78:-234438	9	Contig78:236460,-234438+234429	Alt3	X1-INC	69.09	60.31	35.18	33.91
stk32b	SmeALTA0004698-3/3	Contig2935:36544-	433	Contig2935:35308,36977+36548+36544-	Alt3	X1-INC	50.16	16.45	5.67	44.49
prkaca	SmeALTA0003802-2/2	Contig1055:39578-39688	12	Contig1055:39729,39578-39688+39676	Alt3	X1-INC	74.44	53.88	26.78	47.66
pofut2	SmeALTA0003713-2/2	Contig70:42843-43288	263	Contig70:39791,43106+42843-43288	Alt3	X1-INC	52.1	24.74	8.39	43.71
pick1	SmeALTA0003612-2/3	Contig2530:28091-28309	102	Contig2530:28037,28193+28091+28077-28309	Alt3	X1-INC	60.01	31.57	8.36	51.65
impdh2	SmeALTA0002372-2/2	Contig519:14134-14617	195	Contig519:26500,14134-14617+14422	Alt3	X1-INC	97.46	93.05	63.6	33.86
c14orf153	SmeALTA0000632-2/2	Contig10536:11763-12170	347	Contig10536:14629,11763-12170+11823	Alt3	X1-INC	87.79	75.25	17.73	70.06
c12orf4	SmeALTA0000618-2/3	Contig362:110533-110907	31	Contig362:109772,110564+110533+110516-110907	Alt3	X1-INC	43.69	31.44	15.27	28.42
nc_slc31a1	SmeEX0006397	Contig646:85287-85345	59	Contig646:85398,85287-85345,79333+79342	S	X1-EXC	6.1	24.94	44.97	-38.87
nc_litaf	SmeEX0006373	Contig2931:60691-60726	36	Contig2931:60311,60691-60726,60881	S	X1-EXC	23.28	85.3	97.13	-73.85
cds_no_hit	SmeEX0006305	Contig130:124553-124593	41	Contig130:125320,124553-124593,119654	C1	X1-EXC	0.76	6.05	62.95	-62.19
cds_no_hit	SmeEX0006304	Contig130:125320-125430	111	Contig130:134513,125320-125430,124593	C2	X1-EXC	31.79	79.38	83.6	-51.81
cds_no_hit	SmeEX0006240	Contig2263:46861-46888	28	Contig2263:46970,46861-46888,45416	S	X1-EXC	20	71.74	94.28	-74.28
cds_no_hit	SmeEX0006229	Contig1352:83933-84028	96	Contig1352:89347,83933-84028+84043,76569	S	X1-EXC	25.32	40.13	47.51	-22.19
cds_no_hit	SmeEX0005910	Contig1626:51864-51894	31	Contig1626:55886,51864-51894,44495	C2	X1-EXC	34.59	50.63	62.63	-28.04
wipf3	SmeEX0005758	Contig421:68870-68911	42	Contig421:63835,68870-68911,69031	S	X1-EXC	6.63	17.94	43.92	-37.29
wdr59	SmeEX0005739	Contig291:48089-48194	106	Contig291:50972,48089-48194,38259	C3	X1-EXC	1.2	6.21	31.81	-30.61
wdr47	SmeEX0005723	Contig66:13869-13907	39	Contig66:12168,13869-13907,14059	S	X1-EXC	5.25	29.35	60.9	-55.65
wdr44	SmeEX0005720	Contig1347:58540-58566	27	Contig1347:58657,58540-58566,56313	S	X1-EXC	8.85	5.21	56.24	-47.39
vwa3b	SmeEX0005688	Contig6596:4088-4114	27	Contig6596:6752,4088-4114+4147,3698	S	X1-EXC	0	1.1	34.22	-34.22
vps13c	SmeEX0005656	Contig8652:18307-18450	144	Contig8652:18579,18307-18450,18074	C2	X1-EXC	0.43	12.85	26.17	-25.74
vps13c	SmeEX0005655	Contig8652:18579-18605	27	Contig8652:20302,18579-18605,18074	C1	X1-EXC	1.88	31.68	79.77	-77.89
vps13c	SmeEX0005654	Contig4846:18052-18078	27	Contig4846:18867,18052-18078,15695	S	X1-EXC	1.61	16.14	49.34	-47.73
vps13c	SmeEX0005653	Contig4846:727-747	21	Contig4846:3438,727-747,500	S	X1-EXC	1.43	7.84	34.43	-33
vcl	SmeEX0005650	Contig12305:2537-2752	216	Contig12305:5327,2537-2752,1168	S	X1-EXC	4.02	11.79	31.43	-27.41
unc80	SmeEX0005555	Contig770:104111-104233	123	Contig770:104040,104111-104233,104492	S	X1-EXC	2.83	8.82	36.42	-33.59
ttc18	SmeEX0005444	Contig1825:18280-18333	54	Contig1825:18199,18280-18333,20277	S	X1-EXC	2.78	0	30.81	-28.03
trpa1	SmeEX0005385	Contig1942:14775-14801	27	Contig1942:7889,14775-14801,14962	S	X1-EXC	0.27	6.36	28.21	-27.94
trappc10	SmeEX0005359	Contig882:92294-92314	21	Contig882:88249,92294-92314,94732	S	X1-EXC	0	14.19	54.28	-54.28
tmprss12	SmeEX0005269	Contig5110:30669-30704	36	Contig5110:30614,30669-30704+30707,31473	S	X1-EXC	4.15	15.15	41.71	-37.56
tmem38a	SmeEX0005243	Contig3090:43923-44010	88	Contig3090:45356,43923-44010,43750	S	X1-EXC	45.49	96.03	99.87	-54.38
tln2	SmeEX0005200	Contig1985:29265-29286	22	Contig1985:31084,29265-29286,27227+27241	S	X1-EXC	12.18	45.2	63.09	-50.91
tex2	SmeEX0005161	Contig3296:48190-48213	24	Contig3296:48082,48190-48213,52291	S	X1-EXC	30.2	56.9	85.67	-55.47
tdg	SmeEX0005126	Contig8457:17442-17465	24	Contig8457:14929,17442-17465,21980	S	X1-EXC	1.49	6.89	28.91	-27.42
tctex1d1	SmeEX0005123	Contig1342:38073-38108	36	Contig1342:37991,38073-38108,38435	S	X1-EXC	10.58	52.74	39.01	-28.43
tcf7l2	SmeEX0005119	Contig5242:6150-6328	179	Contig5242:5708,6150-6328,6404	S	X1-EXC	5.1	26.57	35.88	-30.78
tbc1d19	SmeEX0005093	Contig1117:83182-83252	71	Contig1117:87742,83182-83252,79629	C2	X1-EXC	10.04	47.29	61.61	-51.57
syt14	SmeEX0005051	Contig6590:10339-10512	174	Contig6590:9529,10339-10512,10620	S	X1-EXC	4.88	0.99	37.93	-33.05
sucla2	SmeEX0005018	Contig6770:24711-24719	9	Contig6770:24637,24711-24719,25764	MIC	X1-EXC	2.08	9.35	36.6	-34.52
stk38l	SmeEX0005002	Contig628:52017-52101	85	Contig628:52823,52017-52101,33659	S	X1-EXC	11.9	20.57	38.89	-26.99
srgap3	SmeEX0004935	Contig4888:21018-21038	21	Contig4888:20961,21018-21038,29274	S	X1-EXC	40.98	74.22	72.27	-31.29
sptan1	SmeEX0004915	Contig9111:19053-19118	66	Contig9111:19279,19053-19118,18868	S	X1-EXC	0.77	13.23	23.93	-23.16
spag9	SmeEX0004884	Contig6557:10715-10732	18	Contig6557:15488,10715-10732,8428	S	X1-EXC	0.19	4.74	32.88	-32.69
spa17	SmeEX0004879	Contig10197:10455-11231	777	Contig10197:9661,10455-11231+11293,11433	C1	X1-EXC	10.35	32.1	43.03	-32.68
snx14	SmeEX0004857	Contig397:148568-148849	282	Contig397:146218,148568-148849,151489	S	X1-EXC	7.91	13.57	38.68	-30.77
snap25	SmeEX0004835	Contig725:121290-121338	49	Contig725:121417,121290-121338,110555	S	X1-EXC	23.22	77.62	97.19	-73.97
slc4a2	SmeEX0004756	Contig4290:23457-23552	96	Contig4290:22347,23457-23552+23579,25164	S	X1-EXC	0.15	3.13	31.12	-30.97
slc12a4	SmeEX0004572	Contig6152:8953-8988	36	Contig6152:8739,8953-8988,15244	S	X1-EXC	2.54	21.83	61.44	-58.9
sidt2	SmeEX0004555	Contig1510:66636-66658	23	Contig1510:68079+68083,66636-66658+66663,63638+63641	S	X1-EXC	1.22	5.74	41.61	-40.39
shoc2	SmeEX0004544	Contig3969:30988-31055	68	Contig3969:31219,30988-31055,30060	S	X1-EXC	4.83	53.97	94.98	-90.15
sh3glb2	SmeEX0004532	Contig1432:44066-44086	21	Contig1432:47089,44066-44086,40878	S	X1-EXC	0.49	13.27	52.46	-51.97
sgk3	SmeEX0004513	Contig1401:46076-46112	37	Contig1401:48401,46076-46112,45856	S	X1-EXC	17.75	70.61	91.49	-73.74
sel1l3	SmeEX0004471	Contig220:194478-194528	51	Contig220:191559+191589,194478-194528,197924	S	X1-EXC	38.39	53.02	83.14	-44.75
sdsl	SmeEX0004461	Contig316:116555-116974	420	Contig316:116220,116555-116974,117019	C3	X1-EXC	35.63	58.55	91.42	-55.79
sbf2	SmeEX0004432	Contig7213:10774-10842	69	Contig7213:6913,10774-10842,11090	C3	X1-EXC	0.73	4.56	26.01	-25.28
sbf2	SmeEX0004430	Contig7213:6860-6913	54	Contig7213:6775,6860-6913,11090	C2	X1-EXC	20.31	43.58	74.62	-54.31
rundc1	SmeEX0004399	Contig1096:95211-95254	44	Contig1096:94838,95211-95254,98142	C3	X1-EXC	2.29	29.38	46.62	-44.33
rundc1	SmeEX0004398	Contig1096:94929-94969	41	Contig1096:94838,94929-94969,98142	C3	X1-EXC	4.22	13.5	31.86	-27.64
rtn4	SmeEX0004396	Contig13061:3817-3834	18	Contig13061:594,3817-3834,5461	S	X1-EXC	22.68	58.31	78.98	-56.3
rp5-862p8.2	SmeEX0004384	Contig8109:19979-20021	43	Contig8109:15905,19979-20021+20029,20130+20155	S	X1-EXC	16.38	58.66	66.42	-50.04
rilpl1	SmeEX0004322	Contig502:135276-135305	30	Contig502:135159,135276-135305,147259+147349	S	X1-EXC	2.48	24.73	48.79	-46.31
rilpl1	SmeEX0004321	Contig19:134090-134208	119	Contig19:129953,134090-134208,134701	S	X1-EXC	3.27	30.45	80.2	-76.93
rapgef6	SmeEX0004207	Contig10023:6675-6752	78	Contig10023:2800,6675-6752,11614	C1	X1-EXC	0.54	17.27	38.19	-37.65
rapgef3	SmeEX0004205	Contig833:20015-20045	31	Contig833:19229,20015-20045,26496	S	X1-EXC	1.18	23.91	54.6	-53.42
ranbp9	SmeEX0004199	Contig2346:5124-5174	51	Contig2346:9300,5124-5174,537+540	S	X1-EXC	1.38	6.62	23.35	-21.97
rabgap1	SmeEX0004163	Contig456:167177-167197	21	Contig456:167104,167177-167197,171854	S	X1-EXC	13.7	39.48	41.37	-27.67
rab11fip4	SmeEX0004141	Contig1089:78811-78825	15	Contig1089:79611,78811-78825,75476	MIC	X1-EXC	7.45	34.39	37.75	-30.3
qki	SmeEX0004128	Contig6891:13052-13109	58	Contig6891:19431,13052-13109,11750	S	X1-EXC	27.32	63.54	77.82	-50.5
prss7	SmeEX0004067	Contig3939:31245-31375	131	Contig3939:21714,31245-31375,33104	C2	X1-EXC	68.7	87.52	95.6	-26.9
ppp3ca	SmeEX0004003	Contig1142:77508-77528	21	Contig1142:81035,77508-77528,76898+76911	S	X1-EXC	0.23	15.18	36.14	-35.91
ppp1r12b	SmeEX0003986	Contig4016:57787-57831	45	Contig4016:57893,57787-57831,53297	S	X1-EXC	2.35	11.8	49.5	-47.15
ppp1r12a	SmeEX0003982	Contig2886:55953-55967	15	Contig2886:54244,55953-55967,56643	S	X1-EXC	2.57	20.35	56.7	-54.13
ppfibp1	SmeEX0003962	Contig20348:7086-7157	72	Contig20348:6750,7086-7157,7338	C1	X1-EXC	10.31	26.4	73.18	-62.87
ppfia3	SmeEX0003959	Contig2436:17816-18169	354	Contig2436:14871,17816-18169,18351	S	X1-EXC	0.56	13.53	24.15	-23.59
ppef1	SmeEX0003953	Contig1594:13975-14124	150	Contig1594:11462,13975-14124,14338	S	X1-EXC	0		74.35	-74.35
ppef1	SmeEX0003950	Contig1594:16842-16942	101	Contig1594:14766,16842-16942,18160	S	X1-EXC	0.54		66.66	-66.12
plod3	SmeEX0003866	Contig602:20293-20356	64	Contig602:20430,20293-20356,20132	S	X1-EXC	11.73	57.18	71.69	-59.96
pick1	SmeEX0003774	Contig2530:27656-27745	90	Contig2530:23904,27656-27745,28091+28193	C3	X1-EXC	29.02	54.86	69.43	-40.41
phkb	SmeEX0003750	Contig2535:38824-38832	9	Contig2535:53354,38824-38832,38509	C1	X1-EXC	6.13	38.69	53.52	-47.39
pbrm1	SmeEX0003629	Contig499:82598-82669	72	Contig499:80623,82598-82669,82800	S	X1-EXC	0.03	18.05	26.59	-26.56
pak1	SmeEX0003584	Contig9413:12070-12123	54	Contig9413:1677,12070-12123,12357	S	X1-EXC	0.33	15.61	30.06	-29.73
ostm1	SmeEX0003549	Contig4939:27850-27880	31	Contig4939:30717,27850-27880,25693	C1	X1-EXC	7.75	23.99	41.09	-33.34
ogdhl	SmeEX0003527	Contig1673:72517-72619	103	Contig1673:77873,72434+72517-72619,66910	C3	X1-EXC	8.72	28.48	67.31	-58.59
oca2	SmeEX0003513	Contig9881:11350-11458	109	Contig9881:12962,11350-11458,9181	S	X1-EXC	1.45	62.5	92.83	-91.38
obscn	SmeEX0003511	Contig25429:8353-8478	126	Contig25429:9289,8353-8478,7553	S	X1-EXC	7.05	13.1	39.85	-32.8
ntrk2	SmeEX0003491	Contig21091:2933-3086	154	Contig21091:10179,2933-3086,1901	S	X1-EXC	1	10	70.93	-69.93
nf2	SmeEX0003398	Contig1829:7086-7161	76	Contig1829:7708,7086-7161,6758	S	X1-EXC	1.89	16.62	59.82	-57.93
ncam2	SmeEX0003369	Contig384:147693-147758	66	Contig384:149551+149568,147693-147758,147555+147584	S	X1-EXC	24.91	54.75	66.72	-41.81
ncald	SmeEX0003367	Contig9086:6639-6679	41	Contig9086:6237,6639-6679,25895	S	X1-EXC	48.92	76.59	92.43	-43.51
mylk	SmeEX0003317	Contig1334:86496-86520	25	Contig1334:87403,86496-86520,84755	S	X1-EXC	7.45	41.82	52.33	-44.88
myh6	SmeEX0003311	Contig9102:8676-8740	65	Contig9102:11662,8507+8676-8740,8438	C3	X1-EXC	19.95	49.21	78.52	-58.57
mllt10	SmeEX0003154	Contig148:39227-39264	38	Contig148:31494,39227-39264,39638	S	X1-EXC	11.87	16.58	35.26	-23.39
mctp1	SmeEX0003062	Contig8620:15032-15048	17	Contig8620:16838,15032-15048,11343	S	X1-EXC	1.74	88.73	93.81	-92.07
mark2	SmeEX0003031	Contig1624:62646-62741	96	Contig1624:66685,62646-62741,61692	S	X1-EXC	0.56	12	31.65	-31.09
mark1	SmeEX0003030	Contig12884:11651-11701	51	Contig12884:11557,11651-11701,14993	S	X1-EXC	15.81	35.08	47.63	-31.82
map4k3	SmeEX0003001	Contig1074:29993-30031	39	Contig1074:26633,29993-30031,32539	S	X1-EXC	15.45	25.86	41.59	-26.14
map3k5	SmeEX0002993	Contig5023:17368-17391	24	Contig5023:22554,17368-17391,13178	C2	X1-EXC	25.35	65.28	55.63	-30.28
map3k5	SmeEX0002992	Contig5023:19256-19294	39	Contig5023:22554,19256-19294,13178	C2	X1-EXC	13.21	58.31	57.37	-44.16
madd	SmeEX0002942	Contig0:503209-503304	96	Contig0:499903,503209-503304,503454	S	X1-EXC	1.15	21.59	51.08	-49.93
ky	SmeEX0002817	Contig708:139774-139968	195	Contig708:135584,139774-139968,140178	S	X1-EXC	42.8	49.47	72.29	-29.49
kif1a	SmeEX0002751	Contig2945:34651-34689	39	Contig2945:37644,34651-34689,33577	S	X1-EXC	1.96	27.91	60.51	-58.55
kiaa1409	SmeEX0002722	Contig4839:5062-5079	18	Contig4839:5152,5062-5079,143	S	X1-EXC	6.16	10.1	44.41	-38.25
kiaa1409	SmeEX0002721	Contig4839:11416-11436	21	Contig4839:13256,11416-11436,7260	S	X1-EXC	2.24	30.67	69.85	-67.61
kiaa1409	SmeEX0002720	Contig4839:22760-22777	18	Contig4839:22878,22760-22777,16379	S	X1-EXC	0	3.2	24.18	-24.18
kiaa1409	SmeEX0002717	Contig17940:13179-13217	39	Contig17940:10291,13179-13217,14280	C1	X1-EXC	0.27	17.66	37	-36.73
itsn1	SmeEX0002624	Contig10573:6787-7092	306	Contig10573:6286,6787-7092,7238	S	X1-EXC	13.31	25.35	38.62	-25.31
itpr2	SmeEX0002622	Contig9177:14701-14733	33	Contig9177:17969,14701-14733,12735	C3	X1-EXC	10.01	29.98	54.05	-44.04
itpr2	SmeEX0002621	Contig9177:14993-15058	66	Contig9177:17969,14993-15058,12735	C3	X1-EXC	0.93	27.27	48.93	-48
itpr2	SmeEX0002620	Contig9177:20406-20492	87	Contig9177:20553,20406-20492,18077	S	X1-EXC	9.23	23.18	61.45	-52.22
itpr1	SmeEX0002618	Contig868:35999-36071	73	Contig868:33539,35999-36071+36080,36496	S	X1-EXC	3.14	100	94.54	-91.4
itpkb	SmeEX0002616	Contig4889:27711-27731	21	Contig4889:29235,27711-27731,20341	S	X1-EXC	2.98	13.34	40.66	-37.68
ippk	SmeEX0002590	Contig77:55021-55047	27	Contig77:44162,55021-55047,58835	S	X1-EXC	1.15	12.61	47.15	-46
impdh2	SmeEX0002568	Contig519:14326-14422	97	Contig519:26500,14326-14422,14224	C3	X1-EXC	14.78	25.47	58.34	-43.56
hip1	SmeEX0002457	Contig805:21458-21483	26	Contig805:24223,21458-21483,21316	S	X1-EXC	1.46	17.44	40.25	-38.79
herc1	SmeEX0002438	Contig528:130031-130048	18	Contig528:136442,130031-130048,127977	C1	X1-EXC	1.06	27.79	36.3	-35.24
gramd1c	SmeEX0002343	Contig8157:8110-8196	87	Contig8157:5845,8110-8196,8412	S	X1-EXC	13.66	39.37	52.59	-38.93
golga6l2	SmeEX0002308	Contig21806:2572-2595	24	Contig21806:4179,2572-2595,1047	S	X1-EXC	4.78	34.53	29.9	-25.12
golga1	SmeEX0002301	Contig3375:3149-3166	18	Contig3375:3065,3149-3166,6166	S	X1-EXC	0.82	15.1	33.41	-32.59
gigyf2	SmeEX0002259	Contig21:161283-161569	287	Contig21:161866,161283-161569,159622	C2	X1-EXC	21.24	40.78	51.55	-30.31
foxj3	SmeEX0002156	Contig2044:66407-66445	39	Contig2044:65676,66407-66445,67826	S	X1-EXC	8.7	14.41	33.95	-25.25
foxj3	SmeEX0002155	Contig2044:62733-62807	75	Contig2044:60914,62733-62807,63441	S	X1-EXC	21.31	60.95	70.79	-49.48
foxj2	SmeEX0002154	Contig10812:6805-6978	174	Contig10812:4436,6805-6978,11140	S	X1-EXC	17.17	70.71	50.57	-33.4
fndc3a	SmeEX0002141	Contig1649:12932-12952	21	Contig1649:13014,12932-12952,10633	S	X1-EXC	3.6	26.53	44.78	-41.18
fmnl2	SmeEX0002133	Contig799:58216-58257	42	Contig799:58344,58216-58257,57960	S	X1-EXC	0.72	8.05	32.68	-31.96
fmnl2	SmeEX0002131	Contig799:37491-37517	27	Contig799:41457,37491-37517,37094	S	X1-EXC	4.17	14.29	48.43	-44.26
fhod3	SmeEX0002103	Contig10128:7408-7447	40	Contig10128:7492,7408-7447,4983	S	X1-EXC	8.88	28.14	46.13	-37.25
fem1a	SmeEX0002078	Contig43:34736-34822	87	Contig43:42260,34736-34822,34397	S	X1-EXC	58.87	80.17	89.47	-30.6
farp2	SmeEX0002028	Contig3637:2854-2951	98	Contig3637:4206,2854-2951,1956	S	X1-EXC	20.01	56.02	81.81	-61.8
fam38b	SmeEX0002006	Contig1486:72090-72125	36	Contig1486:72197,72090-72125,68620	S	X1-EXC	0	12.2	21.94	-21.94
fam194b	SmeEX0001994	Contig11657:7779-7838	60	Contig11657:13109,7779-7838,6137	C3	X1-EXC	2.25	31.97	37.31	-35.06
fam160a1	SmeEX0001990	Contig685:9243-9266	24	Contig685:1806,9243-9266,10570	S	X1-EXC	0.83	9.13	37.82	-36.99
exoc1	SmeEX0001955	Contig13168:11268-11285	18	Contig13168:11204,11268-11285,13264	S	X1-EXC	0	28.49	50.38	-50.38
ero1lb	SmeEX0001925	Contig1337:71843-71869	27	Contig1337:71936,71843-71869,67635	C1	X1-EXC	1	2.85	26.97	-25.97
epn2	SmeEX0001882	Contig2689:53217-53243	27	Contig2689:53326,53217-53243,50264	S	X1-EXC	9.62	32.13	38.12	-28.5
epb41l5	SmeEX0001877	Contig2094:62172-62205	34	Contig2094:62042,62143+62163+62172-62205,62474	S	X1-EXC	26.91	71.91	70	-43.09
eml1	SmeEX0001851	Contig292:68737-69003	267	Contig292:69201+69271,68737-69003,66076	S	X1-EXC	6.14	6.22	36.78	-30.64
eif3h	SmeEX0001827	Contig2107:62674-62697	24	Contig2107:62611,62674-62697,64811	S	X1-EXC	4.6	15.88	48.35	-43.75
ei24	SmeEX0001817	Contig11507:7834-7952	119	Contig11507:8581,7834-7952,7256	S	X1-EXC	62.8	74.66	95.75	-32.95
efhc2	SmeEX0001804	Contig478:54208-54274	67	Contig478:59071,54208-54274,50840	S	X1-EXC	60.19	69.76	81.94	-21.75
dst	SmeEX0001732	Contig4116:16011-16034	24	Contig4116:17578,16011-16034,15712	S	X1-EXC	2.85	28.92	28.15	-25.3
dspp	SmeEX0001692	Contig21221:7520-7551	32	Contig21221:4825,7520-7551,8649	S	X1-EXC	37.29	37.39	73.23	-35.94
dot1l	SmeEX0001647	Contig380:147464-147570	107	Contig380:154022,147464-147570,144095	C2	X1-EXC	9.55	31.93	81.64	-72.09
dock10	SmeEX0001636	Contig11255:6379-6588	210	Contig11255:9597,6379-6588+6619,6224	S	X1-EXC	0.35	6.41	31.26	-30.91
dennd5b	SmeEX0001503	Contig7296:12546-12635	90	Contig7296:11970,12546-12635,14807	S	X1-EXC	38.4	54.37	69.1	-30.7
dennd5b	SmeEX0001502	Contig7296:9844-9879	36	Contig7296:6322,9844-9879,11497	S	X1-EXC	3.92	17.56	31.18	-27.26
ddx58	SmeEX0001493	Contig8210:8017-8091	75	Contig8210:10013,8017-8091,7737	S	X1-EXC	74.38	95.2	96.38	-22
csnk1g3	SmeEX0001344	Contig23952:6849-6989	141	Contig23952:870,6849-6989,7361	S	X1-EXC	9.79	25.64	35.35	-25.56
cog1	SmeEX0001267	Contig15625:10331-10343	13	Contig15625:10401,10331-10343,6915	MIC	X1-EXC	2.18	23.4	27.2	-25.02
chmp5	SmeEX0001183	Contig655:6803-6955	153	Contig655:5024,6803-6955,7017+7032	S	X1-EXC	45.5	62.16	89.84	-44.34
chd2	SmeEX0001172	Contig14198:4449-4659	211	Contig14198:4394,4449-4659,4759	C3	X1-EXC	21.89	30.05	60.57	-38.68
ccdc123	SmeEX0001056	Contig2870:27352-27456	105	Contig2870:30339,27352-27456,27100	S	X1-EXC	0	0	27.82	-27.82
capsl	SmeEX0001015	Contig439:41077-41198	122	Contig439:43975,41077-41198,39817	S	X1-EXC	61.47	92.34	91.34	-29.87
capn9	SmeEX0001012	Contig540:97151-97186	36	Contig540:96903,97151-97186,100622	S	X1-EXC	1.37	13.59	33.87	-32.5
capn9	SmeEX0001011	Contig540:105908-105943	36	Contig540:100757,105908-105943,106086	C3	X1-EXC	16.32	61.46	59.34	-43.02
cap1	SmeEX0001003	Contig7218:30023-30043	21	Contig7218:29941,30023-30043,30147	S	X1-EXC	7.67	13.5	42.11	-34.44
camta1	SmeEX0001001	Contig197:36250-36280	31	Contig197:41011,36250-36280,36093	S	X1-EXC	1.15	17.03	51.87	-50.72
camk2d	SmeEX0000989	Contig319:12834-12860	27	Contig319:12744,12834-12860,31782	S	X1-EXC	1.83	8.68	26.61	-24.78
camk2d	SmeEX0000988	Contig319:4394-4499	106	Contig319:1675,4394-4499,4809	S	X1-EXC	46.06	53.85	92.29	-46.23
calu	SmeEX0000985	Contig150:109096-109156	61	Contig150:109034,109096-109156,116335	S	X1-EXC	31.67	79.53	95.42	-63.75
cacna1s	SmeEX0000950	Contig11008:12669-12718	50	Contig11008:10401,12669-12718,12892	S	X1-EXC	1.92	5.11	59.61	-57.69
cacna1f	SmeEX0000938	Contig1187:103084-103146	63	Contig1187:107103,103084-103146+103558,101399	S	X1-EXC	32.6	32.18	78.35	-45.75
cacna1d	SmeEX0000934	Contig8848:9590-9696	107	Contig8848:10360,9547+9590-9696,8836	C3	X1-EXC	6.63	23.26	42.43	-35.8
cacna1d	SmeEX0000933	Contig8848:10178-10284	107	Contig8848:10360,10178-10284,8836	C3	X1-EXC	10.25	36.69	62.63	-52.38
cacna1c	SmeEX0000931	Contig11303:4659-4688	30	Contig11303:2702,4659-4688,8595	S	X1-EXC	14.42	55.43	55.52	-41.1
c6orf186	SmeEX0000878	Contig764:57910-57996	87	Contig764:64186,57910-57996,51042	S	X1-EXC	37.69	49.54	71.22	-33.53
c2cd2	SmeEX0000848	Contig22538:6523-6554	32	Contig22538:9676,6523-6554,6091	S	X1-EXC	75.07	95.79	99.88	-24.81
c17orf39	SmeEX0000828	Contig5:289508-289534	27	Contig5:296100,289508-289534,289303	S	X1-EXC	15.1	47.9	56.27	-41.17
c14orf153	SmeEX0000816	Contig1949:6913-7121	209	Contig1949:13130,6913-7121,4242	C3	X1-EXC	4.42	32	31.66	-27.24
brsk2	SmeEX0000764	Contig1025:51527-51560	34	Contig1025:51617+51621,51527-51560,48932	S	X1-EXC	0.88	25.02	47.83	-46.95
birc2	SmeEX0000723	Contig1477:52775-52790	16	Contig1477:52838+52843,52775-52790,52720+52741	S	X1-EXC	65.39	72.57	87.61	-22.22
baiap3	SmeEX0000697	Contig27645:2329-2419	91	Contig27645:4488,2329-2419,1218	S	X1-EXC	33.97	82.03	85.74	-51.77
atp8a1	SmeEX0000670	Contig1815:77443-77469	27	Contig1815:81201,77443-77469,77235	S	X1-EXC	1.9	21.98	55.01	-53.11
atp10b	SmeEX0000630	Contig512:49488-49524	37	Contig512:51310,49488-49524,48549	S	X1-EXC	0.37	2.95	30.47	-30.1
arhgef12	SmeEX0000545	Contig1230:95327-95395	69	Contig1230:98506,95327-95395,95187	S	X1-EXC	7.01	49.79	55.29	-48.28
arhgef12	SmeEX0000543	Contig1230:84243-84302	60	Contig1230:84509,84243-84302,80828	S	X1-EXC	0	11.61	15.79	-15.79
arhgap26	SmeEX0000523	Contig5621:18778-18866	89	Contig5621:18920,18778-18866,17106	S	X1-EXC	7.12	26.71	51.15	-44.03
arhgap21	SmeEX0000514	Contig1106:50993-51095	103	Contig1106:57842,50993-51095,46285	C1	X1-EXC	5.49	57.48	82.76	-77.27
arhgap21	SmeEX0000513	Contig1106:57842-57902	61	Contig1106:57948,57842-57902,51095	C1	X1-EXC	14.22	41.09	86.7	-72.48
ank3	SmeEX0000413	Contig816:18936-18966	31	Contig816:16444,18936-18966,23637	S	X1-EXC	14.06	44.51	89.44	-75.38
ank3	SmeEX0000402	Contig2192:55004-55200	197	Contig2192:48836,55004-55200,56831	C2	X1-EXC	1.66	9.66	24.98	-23.32
ank3	SmeEX0000400	Contig2192:47657-48481	825	Contig2192:45172,47594+47657-48481,48657	S	X1-EXC	0.78	9.11	38.63	-37.85
agap3	SmeEX0000279	Contig25469:613-699	87	Contig25469:526,613-699,1040	S	X1-EXC	3.95	21.81	49.8	-45.85
agap3	SmeEX0000278	Contig15099:11460-11549	90	Contig15099:11400,11460-11549,12768	S	X1-EXC	2.49	23.69	33.48	-30.99
agap3	SmeEX0000274	Contig1437:14967-15146	180	Contig1437:10848,14967-15146,17679	S	X1-EXC	9.66	24.94	63.13	-53.47
actn4	SmeEX0000230	Contig6136:2057-2086	30	Contig6136:114,2057-2086,4405	S	X1-EXC	6.38	52.17	65.92	-59.54
acly	SmeEX0000217	Contig1305:80089-80112	24	Contig1305:80177,80089-80112,73327	S	X1-EXC	13.27	41	60.75	-47.48
ablim1	SmeEX0000169	Contig6119:42010-42057	48	Contig6119:42136,42010-42057,40670	S	X1-EXC	0.39	9.36	20.44	-20.05
abhd12	SmeEX0000153	Contig22575:7283-7365	83	Contig22575:4103,7283-7365,10220+10228	S	X1-EXC	56.64	61.59	93.53	-36.89
abcb8	SmeEX0000125	Contig137:30993-31073	81	Contig137:34363,30993-31073,30214	C2	X1-EXC	35.95	60.98	77.75	-41.8
abcb8	SmeEX0000124	Contig137:31128-31262	135	Contig137:34363,31128-31262,30214	C3	X1-EXC	19.81	23.63	71.46	-51.65
	SmeEX0000101	Contig1347:49975-49983	9	Contig1347:50055,49975-49983,48061	MIC	X1-EXC	2.82	10.17	32.92	-30.1
	SmeEX0000097	Contig472:3255-3263	9	Contig472:3138,3255-3263,9181	MIC	X1-EXC	13.55	38.27	54.98	-41.43
	SmeEX0000096	Contig29049:2570-2581	12	Contig29049:3724,2570-2581,2385	MIC	X1-EXC	7.14	44.79	70.07	-62.93
	SmeEX0000053	Contig14731:8588-8635	48	Contig14731:6190,8588-8635,17074	S	X1-EXC	6.69	43.22	54.03	-47.34
	SmeEX0000052	Contig14269:13551-13580	30	Contig14269:13711,13551-13580,2143	S	X1-EXC	3.08	18.82	49.78	-46.7
	SmeEX0000039	Contig8810:3586-3639	54	Contig8810:6199,3586-3639,3470	S	X1-EXC	11.22	29.66	37.91	-26.69
	SmeEX0000032	Contig6862:9323-9346	24	Contig6862:9466,9323-9346,4626	S	X1-EXC	0.72	12.16	31.91	-31.19
	SmeEX0000028	Contig5740:25690-25710	21	Contig5740:25766,25690-25710,20784	S	X1-EXC	7.41	39.47	38.31	-30.9
	SmeEX0000021	Contig5107:51569-51616	48	Contig5107:51494,51569-51616,52273	S	X1-EXC	0.96	11.29	45.98	-45.02
	SmeEX0000012	Contig1730:7471-7500	30	Contig1730:7570,7471-7500,285	S	X1-EXC	1.35	9.33	49.79	-48.44
add3	SmeEX0000262	Contig15918:17152-17205	54	Contig15918:12647,17152-17205,17395	S	X1-EXC	15.22	54.66	94.04	-78.82
nc_gtf2ird2b	SmeINT0037288	Contig5867:21128-21184	57	Contig5867:21185-21443=20432-21127:-	IR	X1-EXC	54.31	100	96.83	-42.52
nc_evpl	SmeINT0037240	Contig97:101346-101425	80	Contig97:101426-101549=101286-101345:-	IR	X1-EXC	20.72	15.17	65.2	-44.48
nc_dynll2	SmeINT0037214	Contig90:280345-280417	73	Contig90:280418-280544=280199-280344:-	IR	X1-EXC	10.54	14.57	40.98	-30.44
cds_no_hit	SmeINT0036479	Contig21416:1215-1271	57	Contig21416:1127-1214=1272-1628:+	IR	X1-EXC	0.78	5.53	24.07	-23.29
cds_no_hit	SmeINT0035865	Contig2770:8106-8143	38	Contig2770:8144-8265=7891-8105:-	IR	X1-EXC	13.16	26.56	45.44	-32.28
cds_no_hit	SmeINT0034898	Contig501:76827-78329	1503	Contig501:78330-78530=76577-76826:-	IR	X1-EXC	27.54	37.82	54.96	-27.42
zfr	SmeINT0033884	Contig3472:27755-36813	9059	Contig3472:36814-36991=27485-27754:-	IR	X1-EXC	6.72	15.33	51.95	-45.23
tpm3	SmeINT0030544	Contig4569:12958-13055	98	Contig4569:13056-13113=12812-12957:-	IR	X1-EXC	9.27	18.08	32.61	-23.34
top2a	SmeINT0030385	Contig55:280821-282519	1699	Contig55:282520-282860=280676-280820:-	IR	X1-EXC	40.18	65.75	80.15	-39.97
tbp	SmeINT0029318	Contig1533:58214-58264	51	Contig1533:57797-58213=58265-58784:+	IR	X1-EXC	0	7.57	20.09	-20.09
tbl3	SmeINT0029306	Contig13254:13883-15305	1423	Contig13254:15306-15473=12964-13882:-	IR	X1-EXC	3.91	12.02	39.43	-35.52
syngr2	SmeINT0028941	Contig859:23295-23583	289	Contig859:23584-23940=23170-23294:-	IR	X1-EXC	5.72	18.77	43.84	-38.12
syngr2	SmeINT0028940	Contig859:23941-23985	45	Contig859:23986-24410=23584-23940:-	IR	X1-EXC	0.35	11.88	14.29	-13.94
suz12	SmeINT0028845	Contig970:74545-75634	1090	Contig970:75635-75858=73913-74544:-	IR	X1-EXC	14.27	20.37	44.25	-29.98
smc4	SmeINT0027651	Contig285:157389-157438	50	Contig285:156914-157388=157439-157969:+	IR	X1-EXC	5.16	10.71	41.32	-36.16
smc4	SmeINT0027650	Contig285:155019-156913	1895	Contig285:154494-155018=156914-157388:+	IR	X1-EXC	10.24	10.66	36.46	-26.22
recql5	SmeINT0024679	Contig9:133318-133372	55	Contig9:133373-133497=131808-133317:-	IR	X1-EXC	9.68	13.8	36.48	-26.8
rab3c	SmeINT0023987	Contig13142:18983-19047	65	Contig13142:19048-19241=18769-18982:-	IR	X1-EXC	22.65	38.11	68.62	-45.97
ppan-p2ry11	SmeINT0022652	Contig4364:17649-18767	1119	Contig4364:18768-19414=17009-17648:-	IR	X1-EXC	9.54	16.04	38.93	-29.39
phrf1	SmeINT0021680	Contig40106:1039-1089	51	Contig40106:1090-1188=360-1038:-	IR	X1-EXC	11.08	24.75	54.84	-43.76
pelp1	SmeINT0021433	Contig6010:15553-16407	855	Contig6010:15497-15552=16408-17323:+	IR	X1-EXC	18.33	29.13	43.61	-25.28
parp2	SmeINT0020953	Contig3480:13708-14664	957	Contig3480:14665-15112=13509-13707:-	IR	X1-EXC	4.78	11.05	31.84	-27.06
parp2	SmeINT0020952	Contig3480:15113-15161	49	Contig3480:15162-15334=14665-15112:-	IR	X1-EXC	3.38	11	28.43	-25.05
ncor1	SmeINT0019136	Contig4321:5302-5354	53	Contig4321:5355-5556=4751-5301:-	IR	X1-EXC	0	6.89	28.16	-28.16
myh3	SmeINT0018668	Contig550:41046-41093	48	Contig550:41094-41934=40480-41045:-	IR	X1-EXC	2.52	7.94	32.26	-29.74
mmp2	SmeINT0017914	Contig810:11374-11531	158	Contig810:11181-11373=11532-12624:+	IR	X1-EXC	4.12	17.37	44.02	-39.9
lin37	SmeINT0016092	Contig13165:7525-9507	1983	Contig13165:7367-7524=9508-9633:+	IR	X1-EXC	10.85	21.01	39.46	-28.61
klhl35	SmeINT0015632	Contig1525:5727-6228	502	Contig1525:6229-6372=5408-5726:-	IR	X1-EXC	6.45	6.04	49.71	-43.26
hnrnpa2b1	SmeINT0013720	Contig1678:23140-23185	46	Contig1678:23186-23619=23005-23139:-	IR	X1-EXC	34.57	46.76	70.26	-35.69
hnf4g	SmeINT0013706	Contig2310:12758-13138	381	Contig2310:13139-13821=12659-12757:-	IR	X1-EXC	8.19	11.71	33.87	-25.68
gcsh	SmeINT0012199	Contig18963:3541-5341	1801	Contig18963:5342-5554=3331-3540:-	IR	X1-EXC	19.97	29.08	46.51	-26.54
gbp5	SmeINT0012141	Contig14823:8831-8878	48	Contig14823:8879-8976=8231-8830:-	IR	X1-EXC	2.06	9.61	36.92	-34.86
fan1	SmeINT0010981	Contig1889:71349-71388	40	Contig1889:71389-71518=69414-71348:-	IR	X1-EXC	11.25	26.83	53.1	-41.85
ethe1	SmeINT0010505	Contig8670:22634-22682	49	Contig8670:22559-22633=22683-22744:+	IR	X1-EXC	28.78	40.85	60.22	-31.44
dot1l	SmeINT0008850	Contig380:147876-154021	6146	Contig380:154022-154226=147464-147875:-	IR	X1-EXC	59.98	59.1	89.31	-29.33
csk	SmeINT0007071	Contig4443:21549-21923	375	Contig4443:21924-23388=21343-21548:-	IR	X1-EXC	12.61	22.79	38.12	-25.51
cfl1	SmeINT0005843	Contig142:114321-114370	50	Contig142:114371-114578=114185-114320:-	IR	X1-EXC	1.43	8.11	28.98	-27.55
cdk11a	SmeINT0005578	Contig10725:14856-19207	4352	Contig10725:14764-14855=19208-19838:+	IR	X1-EXC	26.66	31.79	55.87	-29.21
ccdc76	SmeINT0005252	Contig125:151146-151185	40	Contig125:151186-151236=151079-151145:-	IR	X1-EXC	14.32	21.64	40.31	-25.99
bat1	SmeINT0003069	Contig18320:5653-5993	341	Contig18320:5994-6112=5521-5652:-	IR	X1-EXC	23.88	31.62	59.57	-35.69
adcy1	SmeINT0000760	Contig4299:4194-8450	4257	Contig4299:4140-4193=8451-9161:+	IR	X1-EXC	0	1.17	16.55	-16.55
nc_itsn1	SmeALTD0004090-2/3	Contig6634:-24190	13	Contig6634:-24177+24190+24210,24272	Alt5	X1-EXC	15.95	21.3	48.44	-32.49
nc_gpx4	SmeALTD0004082-2/2	Contig3305:35098-	42	Contig3305:35140+35098-,35050	Alt5	X1-EXC	7.93	19.08	43.49	-35.56
ysk4	SmeALTD0003625-2/2	Contig4421:17270-17726	61	Contig4421:17270-17665+17726,18804	Alt5	X1-EXC	33.71	28.48	63.1	-29.39
map2k3	SmeALTD0001827-3/3	Contig3554:-16999	83	Contig3554:-16916+16925+16999,17056	Alt5	X1-EXC	12.74	14.54	43.92	-31.18
incenp	SmeALTD0001547-2/2	Contig4411:4458-5094	462	Contig4411:4920+4458-5094,3263	Alt5	X1-EXC	49.03	77.11	82.74	-33.71
erc1	SmeALTD0001122-3/4	Contig10409:14300-	49	Contig10409:14349+14341+14300+14269-,10530	Alt5	X1-EXC	35.41	51.88	68.75	-33.34
dedd2	SmeALTD0000880-2/3	Contig149:55443-56043	57	Contig149:55443-55986+56043+56246,56295	Alt5	X1-EXC	14.54	30.02	57.52	-42.98
aga	SmeALTD0000089-2/3	Contig5020:28293-	21	Contig5020:28314+28293+28232-,28185	Alt5	X1-EXC	32.77	10.71	65.94	-33.17
cds_no_hit	SmeALTA0005816-2/3	Contig4905:15995-16077	13	Contig4905:16155,15995-16098+16077+16064	Alt3	X1-EXC	55.96	68.33	82.66	-26.7
wars	SmeALTA0005400-2/2	Contig156:89995-90279	183	Contig156:89946,90178+89995-90279	Alt3	X1-EXC	55.05	79.3	99.01	-43.96
slc35b3	SmeALTA0004460-2/2	Contig871:106085-106206	5	Contig871:106039,106090+106085-106206	Alt3	X1-EXC	47.39	84.76	86.02	-38.63
sfrs4	SmeALTA0004307-2/2	Contig214:115250-115967	427	Contig214:115200,115677+115250-115967	Alt3	X1-EXC	20.29	27.34	57.72	-37.43
sfrs17a	SmeALTA0004302-2/2	Contig4807:10082-10331	5	Contig4807:10036,10087+10082-10331	Alt3	X1-EXC	0		22.98	-22.98
prkx	SmeALTA0003823-2/2	Contig175:-14125	50	Contig175:14172,-14125+14075	Alt3	X1-EXC	54.81	64.95	82.96	-28.15
limk1	SmeALTA0002664-2/2	Contig7673:31064-31255	55	Contig7673:32888,31064-31255+31200	Alt3	X1-EXC	41.78	80.77	88.89	-47.11
hip1	SmeALTA0002253-2/2	Contig805:-21483	167	Contig805:24223,-21483+21316	Alt3	X1-EXC	2.89	19.41	39.62	-36.73
fam82b	SmeALTA0001840-2/2	Contig140:62144-62277	23	Contig140:62915,62144-62277+62254	Alt3	X1-EXC	44.63	66.13	79.62	-34.99
erbb3	SmeALTA0001736-2/2	Contig11018:10407-10682	6	Contig11018:12229,10407-10682+10676	Alt3	X1-EXC	57.36	100	90.26	-32.9
dhx9	SmeALTA0001409-2/3	Contig400:-83423	62	Contig400:85203,-83438+83423+83361	Alt3	X1-EXC	25.03	28.2	53.07	-28.04
chd2	SmeALTA0001043-2/2	Contig14198:4759-5007	202	Contig14198:4659,4961+4759-5007	Alt3	X1-EXC	63.18	75.38	92.95	-29.77
cacna1f	SmeALTA0000800-2/2	Contig1187:103084-103558	412	Contig1187:107103,103084-103558+103146	Alt3	X1-EXC	26	28.62	62.73	-36.73
c12orf4	SmeALTA0000618-3/3	Contig362:110516-110907	48	Contig362:109772,110564+110533+110516-110907	Alt3	X1-EXC	56.31	68.12	84.25	-27.94
bdh1	SmeALTA0000542-2/2	Contig6618:18992-19162	5	Contig6618:18950,18997+18992-19162	Alt3	X1-EXC	69.32	35.72	95.79	-26.47
