# Supplementary material for: Conserved functional antagonism of CELF and MBNL proteins controls stem cell-specific alternative splicing in planarians
Source: eLife. 2016 Aug 9;5:e16797. doi: 10.7554/eLife.16797 (PMC4978528; doi:10.7554/eLife.16797)
Supplement: Figure 3—source data 1. — DOI: http://dx.doi.org/10.7554/eLife.16797.012 [file elife-16797-fig3-data1.xlsx]

## Sheet: Figure 3-Source data 1
# ortholog	GENE_NAME	GENE_ID	EVENT_ID	COORDINATE	LENGTH	FULL_COORD	GROUP	av_X1	av_X2	av_Xins	dPSI (X1-Xins)	PROT IMPACT	REGION	DIST IN ALN	SEQUENCE	EXON	REGULATION	BEST HUMAN EXON HIT	NOTES	HUMAN_GENE	GENE_ID	EVENT_ID	COORDINATE (hg19)	LENGHT	REGULATION	CONSERVED WITH MOUSE	av_ESC	av_DIFF	dPSI (ESC-Diff)
1	ADD1	comp1425_c0_seq1	SmeEX0000257	Contig1959:51963-52031	69	Contig1959:49329,51963-52031,52133	X1-INC	98.47	88.13	72.04	26.43	YES (PROT)	YES	1	NO	NO	Stem-INC	chr10:111892063-111892158	SmeEX0000262 seems to be within or just in the orthologous sequence, but it is probably an "extra" novel exon of planarians.	ADD3	ENSG00000148700	HsaEX0002804	chr10:111892063-111892158	96	ESC-INC	YES	96.34	23.85	72.49
	ADD3	comp3469_c0_seq1	SmeEX0000262	Contig15918:17152-17205	54	Contig15918:12647,17152-17205,17395	X1-EXC	8.31	-7.1	-13.66	-70.12	YES (PROT)	YES	75	NO	NO	NO	chr10:111892063-111892158		ADD1	ENSG00000087274	HsaEX0002792	chr4:2928369-2928402	34	ESC-INC		39.53	6.5	33.03
	ADD3	comp3469_c0_seq1	SmeEX0000260	Contig15918:12142-12168	27	Contig15918:9258,12142-12168,12363	X1-INC	97.43	72.04	67.97	29.46	YES (PROT)	YES	0	PARTIALLY	NO	Stem-INC	chr10:111892063-111892158
2	EML1	comp2493_c0_seq1	SmeEX0001851	Contig292:68737-69003	267	Contig292:69201+69271,68737-69003,66076	X1-EXC	6.14	6.22	36.78	-30.64	YES (PROT)	YES	0	PARTIALLY	NO	Stem-EXC	chr2:42488261-42488434	As a reference, there is a conserved exon right upstream the HELP domain (downstream of both human and planarian events). Part of the sequence seems to overlap, but there has been a coupled intron gain-loss event	EML4	ENSG00000143924	HsaEX0022361	chr2:42488261-42488434	174	ESC-EXC		53.24	97.64	-44.4
3	EXOC1	comp6427_c0_seq1	SmeEX0001955	Contig13168:11268-11285	18	Contig13168:11204,11268-11285,13264	X1-EXC	0	28.49	50.38	-50.38	YES (PROT)	YES (in SEC3a dom)	49	NO (partly Hsa C2)	NO	NO	chr4:56755054-56755098	Within Sec3a domain	EXOC1	ENSG00000090989	HsaEX0023429	chr4:56755054-56755098	45	ESC-INC		72.44	17.83	54.61
4	FMNL2	comp3928_c0_seq1	SmeEX0002131	Contig799:37491-37517	27	Contig799:41457,37491-37517,37094	X1-EXC	4.17	14.29	48.43	-44.26	NO	YES	32	NO	NO	Stem-EXC	chr2:153501948-153502041	After FH2 domain	FMNL2	ENSG00000157827	HsaEX0026044	chr2:153501948-153502041	94	ESC-EXC		41.3	78.28	-36.98
	FMNL2	comp3928_c0_seq1	SmeEX0002133	Contig799:58216-58257	42	Contig799:58344,58216-58257,57960	X1-EXC	0.72	8.05	32.68	-31.96	YES (PROT)	YES (in GBD_FH3 dom)	0	YES (Planarian contained in Human exon)	NO	NO	chr12:50052225-50052377	Within GBD_FH3 domain	FMNL3	ENSG00000161791	HsaEX0026054	chr12:50052225-50052377	153	ESC-INC		97.92	44.47	53.45
5	MARK1	comp3685_c0_seq1_2	SmeEX0003030	Contig12884:11651-11701	51	Contig12884:11557,11651-11701,14993	X1-EXC	15.81	35.08	47.63	-31.82	YES (PROT)	YES	4	NO	NO	Stem-EXC	chr14:103964839-103964865	Planarian alternative (A) exon is likely the human upstream (C1) exon	MARK3	ENSG00000075413	HsaEX0037925	chr14:103964839-103964865	27	ESC-EXC		8.94	50.68	-41.74
																				MARK2	ENSG00000072518	HsaEX0037915	chr11:63671458-63671619	162	ESC-INC	YES	81.54	51.89	29.64
6	PHKA2	comp6919_c0_seq1	SmeEX0003744	Contig1511:56072-56125	54	Contig1511:52704,56072-56125,57309	X1-INC	93.58	41.69	28.79	64.79	YES (PROT)	YES	11	NO	NO	NO	chrX:18917291-18917344	Planarian C1 overlaps with Glyco_hydro_15 domain; Human A is a bit further	PHKA2	ENSG00000044446	HsaEX0047123	chrX:18917291-18917344	54	ESC-EXC		11.94	71.26	-59.32
7	PLOD3	comp4942_c0_seq1	SmeEX0003866	Contig602:20293-20356	64	Contig602:20430,20293-20356,20132	X1-EXC	11.73	57.18	71.69	-59.96	YES (PROT)	YES	276	NO	NO	Stem-EXC	chr3:145795649-145795711	Upstream the P4Hc domain in human; C1 is highly conserved (many other exons too).	PLOD2	ENSG00000152952	HsaEX0048471	chr3:145795649-145795711	63	ESC-EXC		18.69	74.64	-55.96
8	CLASP2	comp5069_c0_seq1	SmeEX0001202	Contig2238:5049-5108	60	Contig2238:2775+2781,5049-5108,7323	X1-INC	97.54	67.44	63.04	34.5	YES (PROT)	YES	487	NO	NO	Stem-INC	chr2:122166600-122166623	They are both after the CLASP_Nterm domain	CLASP1	ENSG00000074054	HsaEX0015474	chr2:122166600-122166623	24	ESC-INC		65.68	32.47	33.22
9	MBNL3	comp2838_c0_seq1	SmeEX0003042	Contig1164:58008-58340	333	Contig1164:57771,58008-58340+58646,58702	X1-INC	96.96	79.36	49.9	47.06	YES (PROT)	NO	263	NO	NO	Stem-INC	chr3:152164493-152164546	Planarian is in between the ZnF, in all vertebrates, this regulated exon is after the second tandem ZnF	MBNL1	ENSG00000152601	HsaEX0038114	chr3:152164493-152164546	54	ESC-INC	YES	100	26.46	73.54
																				MBNL2	ENSG00000139793	HsaEX0038119	chr13:98009050-98009103	54	ESC-INC	YES	100	11.36	88.64
10	DNM1	comp2160_c0_seq1	SmeEX0001629	Contig5438:20439-20459	21	Contig5438:19606,20439-20459,23200	X1-INC	95.79	74.7	40.59	55.2	YES * (PROT, but Hsa in MUTEX)	NO	65	NO	NO	NO	chr19:10908056-10908194	Both exons are between the PH and DYNAMIN domains, but the planarian one overlaps with the PH domain	DNM2	ENSG00000079805	HsaEX0020456	chr19:10906737-10906875	139	ESC-EXC	YES	20.11	60.23	-40.11
																				DNM2	ENSG00000079805	HsaEX0020457	chr19:10908056-10908194	139	ESC-INC	YES	81.83	48.93	32.9
11	PPFIBP1	comp7610_c0_seq1	SmeEX0003960	Contig20348:4229-4276	48	Contig20348:2876,4229-4276,6586	X1-INC	72.88	55.95	36.36	36.52	YES (PROT)	YES	0	PARTIALLY	NO	NO	chr12:27829997-27830029	Perhaps orthologous sequence (partially; ~3 aa), but not same "exon" (intron/gain loss associated). Different regulatory direction in any case.	PPFIBP1	ENSG00000110841	HsaEX0049371	chr12:27829997-27830029	33	ESC-EXC		1.57	33.02	-31.45
	PPFIBP1	comp7610_c0_seq1	SmeEX0003962	Contig20348:7086-7157	72	Contig20348:6750,7086-7157,7338	X1-EXC	10.31	26.4	73.18	-62.87	YES (PROT)	YES	47	NO	NO	Stem-EXC	chr12:27829997-27830029
12	RAB11FIP4	comp10246_c0_seq1	SmeEX0004141	Contig1089:78811-78825	15	Contig1089:79611,78811-78825,75476	X1-EXC	7.45	34.39	37.75	-30.3	YES (PROT)	YES	6	NO	NO	Stem-EXC	chr16:541134-541268	Human C1 seems to overlap with the planarian A.	RAB11FIP3	ENSG00000090565	HsaEX0051561	chr16:541134-541268	135	ESC-EXC	YES	21.98	70.32	-48.34
13	SBF2	comp7244_c0_seq1	SmeEX0004430	Contig7213:6860-6913	54	Contig7213:6775,6860-6913,11090	X1-EXC	20.31	43.58	74.62	-54.31	YES (PROT)	YES (in PTP dom)	25-100	NO?	NO	NO	chr22:50895463-50895540	Comparable region within the Protein tyrosine phosphatases (PTP) domain, but not very conserved sequence or intron/exon structure, so it's hard to judge the exact position	SBF1	ENSG00000100241	HsaEX0056293	chr22:50895463-50895540	78	ESC-INC		92.22	61.19	31.02
	SBF2	comp7244_c0_seq1	SmeEX0004432	Contig7213:10774-10842	69	Contig7213:6913,10774-10842,11090	X1-EXC	0.73	4.56	26.01	-25.28	YES (PROT)	YES (in PTP dom)	25-100	NO?	NO	NO	chr22:50895463-50895540
14	EPB41L5	comp4114_c0_seq1	SmeEX0001877	Contig2094:62172-62205	34	Contig2094:62042,62143+62163+62172-62205,62474	X1-EXC	26.91	71.91	70	-43.09	NO	NO	450-500	NO	NO	Stem-EXC	chr18:5394676-5394792	Not in the same protein region. Human in last exon of the 4_1_CTD; Planarian between FERM_C_NBL4_NBL5 y SAB domains	EPB41L3	ENSG00000082397	HsaEX0022668	chr18:5394676-5394792	117	ESC-EXC		27.29	76.66	-49.37
15	ANK3	comp1432_c0_seq1	SmeEX0000400	Contig2192:47657-48481	825	Contig2192:45172,47594+47657-48481,48657	X1-EXC	0.78	9.11	38.63	-37.85	YES (PROT)	NO	235	NO	NO	NO	chr4:114269432-114269464	All these planarian exons are after the Death_Ank domain; All human exons are located before this domain (the closest is 15aa away)	ANK1	ENSG00000029534	HsaEX0004119	chr8:41518948-41519082	135	ESC-EXC		11.59	44.08	-32.49
	ANK3	comp1432_c0_seq1	SmeEX0000404	Contig2192:49231-49392	162	Contig2192:48836,49231-49392,56831	X1-INC	73.41	53.69	27.05	46.36	YES (PROT)	NO	>570	NO	NO	Stem-INC	chr4:114269432-114269464	All these planarian exons are after the Death_Ank domain; All human exons are located before this domain (the closest is 15aa away)	ANK2	ENSG00000145362	HsaEX0004134	chr4:114269432-114269464	33	ESC-INC		64.32	38.52	25.79
	ANK3	comp1432_c0_seq1	SmeEX0000405	Contig2192:49437-49502	66	Contig2192:49392,49431+49437-49502,56831	X1-INC	69.25	47.11	21.36	47.89	YES (PROT)	NO	>570	NO	NO	Stem-INC	chr4:114269432-114269464	All these planarian exons are after the Death_Ank domain; All human exons are located before this domain (the closest is 15aa away)	ANK2	ENSG00000145362	HsaEX0004130	chr4:114213572-114213670	99	ESC-INC		100	72.58	27.42
	ANK3	comp1432_c0_seq1	SmeEX0000406	Contig2192:49548-49661	114	Contig2192:49502,49542+49548-49661+49664,56831	X1-INC	83.24	66.51	37.18	46.06	YES (PROT)	NO	>570	NO	NO	Stem-INC	chr4:114269432-114269464	All these planarian exons are after the Death_Ank domain; All human exons are located before this domain (the closest is 15aa away)
	ANK3	comp1432_c0_seq1	SmeEX0000407	Contig2192:49715-49837	123	Contig2192:49661+49664,49712+49715-49837,56831	X1-INC	85.5	70.45	41.4	44.1	YES (PROT)	NO	>570	NO	NO	Stem-INC	chr4:114269432-114269464	All these planarian exons are after the Death_Ank domain; All human exons are located before this domain (the closest is 15aa away)
	ANK3	comp1432_c0_seq1	SmeEX0000408	Contig2192:49882-50007	126	Contig2192:49837,49882-50007,56831	X1-INC	76.72	58.66	30.58	46.14	YES (PROT)	NO	>570	NO	NO	Stem-INC	chr4:114269432-114269464	All these planarian exons are after the Death_Ank domain; All human exons are located before this domain (the closest is 15aa away)
	ANK3	comp1432_c0_seq1	SmeEX0000409	Contig2192:50051-50176	126	Contig2192:50007,50051-50176,56831	X1-INC	75.12	55.44	31.61	43.51	YES (PROT)	NO	>570	NO	NO	Stem-INC	chr4:114269432-114269464	All these planarian exons are after the Death_Ank domain; All human exons are located before this domain (the closest is 15aa away)
	ANK3	comp1432_c0_seq1	SmeEX0000410	Contig2192:50223-50633	411	Contig2192:50176,50214+50223-50633,56831	X1-INC	75.37	57.58	34.88	40.49	YES (PROT)	NO	>570	NO	NO	Stem-INC	chr4:114269432-114269464	All these planarian exons are after the Death_Ank domain; All human exons are located before this domain (the closest is 15aa away)
	ANK3	comp1432_c0_seq1	SmeEX0000401	Contig2192:53139-53202	64	Contig2192:50633,53139-53202+53209,56831	X1-INC	58.53	37.19	15.05	43.48	NO (LAST EX)	NO	NA	NO	NO	Stem-INC	chr4:114269432-114269464	The closest hit would be HsaEX0004119, but it involves a PTC; the planarian A is last exon
	ANK3	comp1432_c0_seq1	SmeEX0000402	Contig2192:55004-55200	197	Contig2192:48836,55004-55200,56831	X1-EXC	1.66	9.66	24.98	-23.32	YES (PTC)	YES	0	MAYBE	NO	Stem-EXC	chr8:41518948-41519082	HsaEX0004119 vs SmeEX0000402: same effect: PTC in a similar region (Already after death domain); Not orthologous exon
	ANK3	comp3277_c0_seq1	SmeEX0000413	Contig816:18936-18966	31	Contig816:16444,18936-18966,23637	X1-EXC	14.06	44.51	89.44	-75.38	NO	NO	NA	NO	NO	NO
30 exons (22 in human) in 15 orthologous groups (17 planarian genes; 20 human).
PROT IMPACT	Whether they create Alt prot isoforms, introduce PTC, last exons.
REGION	Takes into account the domain composition and location respect to them within each protein
DIST IN ALN	Distance in AA between the planarian and human A exons in the intron position alignment
SEQUENCE	Whether or not the sequence seems orthologous (usually partially)
EXON	Whether it is the ORTHOLOGOUS exon (i.e. flanked by ancestral, orthologous intron positions)
"Similar protein region" defined as (1) In the same relative region of the protein, (2) distance in alignment <100 aa
