# Supplementary material for: Conserved functional antagonism of CELF and MBNL proteins controls stem cell-specific alternative splicing in planarians
Source: eLife. 2016 Aug 9;5:e16797. doi: 10.7554/eLife.16797 (PMC4978528; doi:10.7554/eLife.16797)
Supplement: Figure 4—source data 1. — DOI: http://dx.doi.org/10.7554/eLife.16797.015 [file elife-16797-fig4-data1.xlsx]

## Sheet: Figure 4-Source data 1
Transcript ID	Best Human Blast Hit	cRPKM			log2 cRPKM			X1-Xins
		X1	Xins	WW	X1	Xins	WW			Color legend as per Figure 4
comp2592_c0_seq1	CELF5	521.6	14.99	67.195	9.0268	3.90602	6.0703	5.12078
comp14010_c0_seq1	CELF5	0.09	5.62	5.785	-3.45799	2.49083	2.53257	-5.94882
comp5053_c0_seq1	ESRP1	5.36	21.2	35.28	2.4225	4.40606	5.14082	-1.98356
comp7995_c0_seq1	ESRP2	2.5	14.44	17.07	1.32251	3.8521	4.09348	-2.52959
comp6567_c0_seq1	RBFOX1	74.46	12.4	13.905	6.21841	3.63238	3.79764	2.58603
comp9461_c0_seq1	RBFOX1	0.1	12.18	9.445	-3.30757	3.60656	3.2397	-6.91413
comp7213_c0_seq1	RBFOX3	1.81	32.24	18.28	0.856787	5.01082	4.19227	-4.15404
comp2799_c0_seq1	PTBP2	409.61	69.76	84.18	8.67811	6.12435	6.39542	2.55376
comp3450_c0_seq1	PTBP2	86.75	20.69	22.28	6.43881	4.37093	4.47774	2.06788
comp14748_c0_seq1	PTBP2	0.28	7.55	6.01	-1.83136	2.91667	2.58761	-4.74803
comp679_c0_seq1	NOVA2	25.85	199.28	271.495	4.69215	7.63866	8.08479	-2.94651
comp12774_c0_seq1	NOVA2	2.37	9.33	9.68	1.2455	3.22203	3.27516	-1.97654
comp5632_c0_seq1	NOVA2	8.29	15.13	28.745	3.05155	3.91944	4.84529	-0.867889
comp98795_c0_seq1	nc_NOVA2	0	0	0.165	-9.96578	-9.96578	-2.59074	0
comp104003_c0_seq1	nc_NOVA1	0	0	0.13	-9.96578	-9.96578	-2.93236	0
comp17985_c0_seq1	MBNL2	0.1	1.81	1.55	-3.30757	0.856787	0.633199	-4.16436
comp2838_c0_seq1	MBNL3	18.5	45.15	48.545	4.20953	5.49669	5.60128	-1.28715
comp7489_c0_seq1	MBNL3	8.99	13.41	19.22	3.16848	3.74534	4.26461	-0.576863
comp1370_c0_seq1	EWSR1	250.05	98.12	83.67	7.96608	6.61649	6.38666	1.34959
comp7006_c0_seq1	RBM10	27.37	17.42	15.4	4.77458	4.12276	3.94495	0.651821
comp11008_c0_seq1	RBM24	8.3	10.08	9.49	3.05329	3.33357	3.24656	-0.280282
comp1566_c1_seq1	RBM4	173.08	73.8	79.38	7.4353	6.20557	6.31072	1.22974
comp2392_c0_seq1	RBM5	162.94	116.44	58.955	7.34821	6.86346	5.88157	0.484751
comp3335_c0_seq1	SFRS2	155.02	46.68	49.565	7.27632	5.54476	5.63128	1.73156
comp3866_c0_seq1	SRSF1	145	54.35	38.895	7.17992	5.76423	5.28155	1.41568
comp661_c0_seq1	SRSF10	209.56	83.44	41.385	7.71123	6.38268	5.37107	1.32854
comp1695_c0_seq1	SRSF10	389.14	93.79	84.21	8.60415	6.55138	6.39594	2.05277
comp5957_c0_seq1	SRSF11	151	41.94	44.13	7.23841	5.39029	5.46372	1.84812
comp2424_c0_seq1	SRSF3	69.78	44.19	36.12	6.12476	5.46568	5.17477	0.659082
comp473_c0_seq1	SRSF4	1449.84	582.24	354.44	10.5017	9.18547	8.4694	1.31621
comp2236_c0_seq1	SRSF7	115.49	88.39	87.585	6.85164	6.46583	6.45263	0.385809
comp1192_c0_seq1	SRSF9	454.09	133.54	105.455	8.82684	7.06114	6.7205	1.7657
comp10924_c0_seq1	TIA1	0.69	12.5	12.69	-0.533242	3.64397	3.66573	-4.17721
comp8035_c0_seq1	TIA1	29.65	26.11	22.19	4.89001	4.70659	4.4719	0.183423
comp2434_c0_seq1	TIA1	174.87	37.76	50.87	7.45015	5.23883	5.66877	2.21132
comp2139_c0_seq1	TIA1	213.55	43.84	55.93	7.73844	5.45421	5.80558	2.28423
comp3605_c0_seq1	TIA1	257.13	31.29	47.835	8.00636	4.96768	5.58002	3.03868
comp45156_c0_seq1	TIAL1	0.81	0.11	0.445	-0.302226	-3.17137	-1.16488	2.86914
comp3545_c0_seq1	TIAL1	158.28	41.42	51.65	7.30634	5.37229	5.69072	1.93405
comp1760_c0_seq1	TRA2A	270.93	65.52	69.365	8.08178	6.03389	6.11616	2.0479
comp5257_c0_seq1	TRA2B	135.62	42.63	38.605	7.08344	5.41383	5.27075	1.66961
comp1618_c0_seq1	TRA2B	493.24	169.29	122.955	8.94615	7.40336	6.942	1.54279
comp2971_c0_seq1	TRA2B	85.52	24.58	34.785	6.41821	4.61947	5.12043	1.79874
comp3781_c0_seq1	TRA2B	148.75	30.56	42.245	7.21676	4.93362	5.40074	2.28314
comp4073_c0_seq1	TRA2B	198.27	29.13	44.065	7.63133	4.86448	5.46159	2.76685
comp1608_c0_seq1	CCAR1	483.76	114.33	115.22	8.91815	6.83707	6.84826	2.08108
comp11311_c0_seq1	ELAVL1	1.59	6.36	8.81	0.669934	2.66925	3.13931	-1.99932
comp10994_c0_seq1	ELAVL4	21.71	10.4	14.225	4.44035	3.37865	3.83046	1.0617
comp13151_c0_seq1	ELAVL4	0.4	7.28	10.01	-1.31833	2.86414	3.32351	-4.18246
comp8376_c0_seq1	ELAVL4	3.46	8.54	18.635	1.79119	3.0944	4.22002	-1.30322
comp986_c0_seq1	HNRNPA2B1	929.12	152.17	192.495	9.85972	7.24955	7.58868	2.61017
comp3625_c0_seq1	HNRNPA2B1	52.97	49.66	58.425	5.72713	5.63404	5.86854	0.0930894
comp757_c0_seq1	HNRNPD	351.24	133.1	110.23	8.45632	7.05638	6.78439	1.39994
comp3582_c0_seq1	HNRNPDL	57.76	34.87	38.02	5.85202	5.12396	5.24872	0.728068
comp1957_c0_seq1	HNRNPF	408.03	90.88	93.455	8.67253	6.50591	6.54622	2.16663
comp1569_c0_seq1	HNRNPK	285.2	90.23	88.015	8.15584	6.49555	6.45969	1.66028
comp3406_c0_seq1	HNRNPK	108.6	58.18	47.91	6.76289	5.86248	5.58229	0.900417
comp1998_c0_seq1	HNRNPK	309.57	97.02	83.065	8.27413	6.60023	6.37619	1.6739
comp2111_c0_seq1	HNRNPK	298.46	70.78	61.055	8.2214	6.14529	5.93206	2.07611
comp5442_c1_seq1	HNRNPL	59.9	30.13	32.75	5.90451	4.91318	5.03347	0.991332
comp7465_c0_seq1	HNRNPL	26.94	11.56	11.585	4.75173	3.53119	3.53431	1.22054
comp1327_c0_seq1	HNRNPL	482.96	90.53	111.805	8.91576	6.50034	6.80485	2.41542
comp5318_c0_seq1	LSM2	49.66	12.78	18.6	5.63404	3.67593	4.21731	1.95811
comp1641_c0_seq1	LSM3	140.94	54.19	54.325	7.13895	5.75998	5.76357	1.37897
comp2440_c0_seq1	LSM4	108.09	25.54	25.76	6.7561	4.67474	4.68712	2.08136
comp3610_c0_seq1	LSM7	130.16	42.72	40.275	7.02415	5.41687	5.33185	1.60728
comp5695_c0_seq1	LSM8	64.09	17.51	18.33	6.00205	4.13019	4.19621	1.87186
comp13063_c0_seq1	QKI	2.2	10.08	7.855	1.13816	3.33357	2.97379	-2.19541
comp11601_c0_seq1	QKI	8.88	31.68	11.52	3.15072	4.98555	3.52619	-1.83482
comp4365_c0_seq1	RBM22	48.55	28.86	23.665	5.60143	4.85105	4.56474	0.75038
comp5573_c0_seq1	RBM22	108.69	35.03	38.555	6.76409	5.13056	5.26888	1.63353
comp19504_c0_seq1	SF1	2.92	0.44	0.775	1.54646	-1.18115	-0.365871	2.72761
comp9172_c0_seq1	SF1	11.62	12.9	16	3.53866	3.68941	4.00009	-0.150749
comp6978_c0_seq1	SF1	57.22	12.27	13.855	5.83847	3.61718	3.79244	2.22129
comp3556_c0_seq1	SF3B4	144.24	25.07	28.99	7.17234	4.64795	4.85753	2.52439
comp2216_c0_seq1	SF3B6	155.04	61.21	66.68	7.27651	5.93572	6.0592	1.34079
comp11998_c0_seq1	SF3B6	0.19	13.25	3.97	-2.38836	3.72803	1.9895	-6.11638
comp11088_c0_seq2	SON	9.24	7.99	9.3	3.20805	2.99838	3.21739	0.209673
comp3092_c0_seq1	U2AF1	165.75	46.72	54.72	7.37287	5.546	5.77402	1.82687
comp4061_c0_seq1	U2AF1	75.61	24.09	32.865	6.24052	4.59042	5.03852	1.6501
comp6452_c0_seq1	U2AF1L4	90.35	26.41	26.225	6.49747	4.72307	4.71293	1.7744
comp3029_c0_seq1	U2SURP	55.98	18.1	19.41	5.80687	4.178	4.2788	1.62887
comp7056_c0_seq1	A1CF	0.28	12.65	24.13	-1.83136	3.66118	4.59282	-5.49254
comp10996_c0_seq1	A1CF	2.61	11.11	12.62	1.3846	3.47392	3.65775	-2.08931
comp2228_c0_seq1	A1CF	0.81	55.12	79.6	-0.302226	5.78453	6.31471	-6.08676
comp1929_c0_seq1	ABT1	97.44	85.06	78.51	6.60646	6.41043	6.29482	0.196031
comp4153_c0_seq1	ACIN1	142.33	35.61	34.01	7.15311	5.15425	5.08793	1.99886
comp4276_c0_seq1	ADARB2	150.42	25.65	40.61	7.23286	4.68094	5.3438	2.55192
comp1194_c0_seq1	AGO2	331.93	140.23	100.425	8.37474	7.13166	6.64999	1.24308
comp3861_c0_seq1	AGO2	58.51	40.18	51.615	5.87064	5.32844	5.68975	0.542194
comp7594_c0_seq1	AGO2	43.58	13.35	18.955	5.44563	3.73888	4.24458	1.70675
comp860_c0_seq1	ALYREF	916.39	152.5	179.895	9.83982	7.25267	7.49102	2.58714
comp6779_c0_seq1	ANKHD1	6.3	5.41	11.525	2.65558	2.4359	3.52682	0.219686
comp12104_c0_seq1	ASCC1	13.43	6.82	10.025	3.74749	2.76998	3.32567	0.977512
comp38277_c0_seq1	BICC1	0	0	0.43	-9.96578	-9.96578	-1.21424	0
comp10119_c0_seq1	BLM	29.11	8.9	8.28	4.86349	3.15397	3.0498	1.70953
comp4767_c0_seq1	CNOT4	63.74	37.9	41.525	5.99415	5.24416	5.37594	0.749986
comp8889_c0_seq1	CPEB3	0.61	10.15	20.735	-0.710756	3.34355	4.37407	-4.05431
comp4839_c0_seq1	CPSF6	85.77	30.89	37.735	6.42242	4.94911	5.23787	1.4733
comp9180_c0_seq1	CSTF2	17.62	13.01	12.845	4.13922	3.70166	3.68325	0.437564
comp1047_c0_seq1	DAZAP1	177.12	124.82	90.675	7.46859	6.96372	6.50265	0.504875
comp2233_c0_seq1	DDX1	94.7	56.07	41.035	6.56531	5.80918	5.35882	0.756125
comp8664_c0_seq1	DDX10	33.6	13.91	18.46	5.07043	3.79815	4.20641	1.27228
comp3743_c0_seq1	DDX17	127.61	47.71	53.925	6.99561	5.57625	5.75291	1.41936
comp9142_c0_seq1	DDX18	14.78	11.52	12.68	3.88567	3.52619	3.6646	0.359478
comp10133_c0_seq1	DDX18	42.79	10.35	10.74	5.41924	3.3717	3.42506	2.04754
comp4165_c0_seq1	DDX19A	66.21	28.6	33.77	6.049	4.83799	5.07771	1.21101
comp6961_c0_seq1	DDX20	55.05	28.19	22.345	5.7827	4.81716	4.48194	0.965534
comp283_c0_seq1	DDX21	592.76	526.51	294.575	9.21131	9.04032	8.2025	0.170987
comp7310_c0_seq1	DDX24	58.34	18.34	16.995	5.86644	4.197	4.08712	1.66944
comp5413_c0_seq1	DDX27	54.12	19.35	19.45	5.75812	4.27434	4.28177	1.48378
comp5591_c0_seq1	DDX28	53.51	14.39	16.31	5.74176	3.84709	4.02777	1.89467
comp10378_c0_seq1	DDX31	23.78	6.36	6.615	4.57174	2.66925	2.72596	1.90248
comp724_c0_seq1	DDX39B	830.38	234.29	206.3	9.69763	7.87216	7.68861	1.82547
comp794_c0_seq1	DDX39B	1094.75	151.52	189.44	10.0964	7.24337	7.5656	2.85301
comp799_c0_seq1	DDX3X	740.45	166.72	165.66	9.53226	7.38129	7.37209	2.15097
comp2411_c0_seq1	DDX3X	68.47	52.5	53.485	6.09742	5.71427	5.74109	0.383148
comp3817_c0_seq1	DDX3Y	28.76	41.93	60.045	4.84604	5.38995	5.908	-0.543903
comp2082_c0_seq1	DDX4	419.1	28.18	60.215	8.71115	4.81665	5.91207	3.8945
comp1985_c0_seq1	DDX4	512.76	27.38	65.575	9.00214	4.7751	6.0351	4.22704
comp13831_c0_seq1	DDX41	32.57	4.22	6.135	5.02552	2.07758	2.6173	2.94793
comp7181_c0_seq1	DDX41	21.73	24.28	18.72	4.44168	4.60176	4.22659	-0.160073
comp5205_c0_seq1	DDX42	48	25.12	22.94	5.58499	4.65082	4.51986	0.934171
comp6709_c0_seq1	DDX43	43.73	13.17	12.015	5.45058	3.71929	3.58688	1.73129
comp38312_c0_seq1	DDX43	0	1.55	1.375	-9.96578	0.633199	0.46048	-10.599
comp6143_c0_seq1	DDX46	72.77	24.53	17.36	6.18529	4.61653	4.11778	1.56876
comp3181_c0_seq1	DDX46	62.19	34.07	27.14	5.95863	5.09047	4.7624	0.868162
comp7418_c0_seq1	DDX47	19.96	9.43	8.09	4.31911	3.23741	3.01632	1.0817
comp3384_c0_seq1	DDX47	59.2	15.47	15.145	5.88755	3.95149	3.92086	1.93606
comp6096_c0_seq1	DDX49	31.1	14.38	14.205	4.95889	3.84609	3.82843	1.1128
comp594_c0_seq1	DDX5	952.24	379.85	416.475	9.89518	8.56929	8.70209	1.32589
comp10179_c0_seq1	DDX5	98.11	10.74	16.81	6.61634	3.42506	4.07133	3.19129
comp14392_c0_seq1	DDX5	32.04	5.02	5.17	5.00185	2.32797	2.37044	2.67387
comp7870_c0_seq1	DDX52	32.88	7.36	10.225	5.03918	2.8799	3.35417	2.15928
comp3250_c0_seq1	DDX54	156.67	54.28	47.18	7.29159	5.76238	5.56013	1.52922
comp15229_c0_seq1	DDX55	56.46	4.37	10.28	5.81918	2.12796	3.36191	3.69122
comp6948_c0_seq1	DDX56	60.36	11.24	15.155	5.91554	3.4907	3.92182	2.42485
comp34434_c0_seq1	DDX6	1.22	0.95	0.665	0.288063	-0.0724828	-0.586406	0.360546
comp1034_c0_seq1	DDX6	266.48	95.93	141.3	8.05789	6.58393	7.14263	1.47396
comp11802_c0_seq1	DDX6	0.44	0.36	2.015	-1.18115	-1.46993	1.0115	0.28878
comp6410_c0_seq1	DGCR8	21.31	8.26	9.455	4.41353	3.04632	3.24123	1.36721
comp5858_c0_seq1	DHX15	20.81	19.38	34.91	4.37927	4.27657	5.12561	0.102703
comp13370_c0_seq1	DHX15	17.01	3.64	4.68	4.0884	1.86433	2.22682	2.22406
comp10434_c0_seq1	DHX16	16.84	9.22	7.095	4.07391	3.20492	2.82701	0.868983
comp16988_c0_seq1	DHX33	18.8	4.47	5.49	4.23274	2.1606	2.45707	2.07214
comp7582_c0_seq1	DHX35	14.88	5.13	6.86	3.8954	2.35924	2.77842	1.53616
comp10340_c0_seq1	DHX37	37.13	6.32	8.385	5.21455	2.66015	3.06798	2.5544
comp8181_c0_seq1	DHX8	30.86	14.17	12.91	4.94771	3.82487	3.69053	1.12284
comp5357_c0_seq1	DHX8	13.95	24.1	25.5	3.8023	4.59102	4.67248	-0.788724
comp12329_c0_seq1	DHX8	1.61	5.96	10.055	0.687956	2.57555	3.32998	-1.8876
comp8001_c0_seq1	DHX8	89.82	10.65	19.365	6.48898	3.41292	4.27545	3.07606
comp7940_c0_seq1	DHX8	2.2	16.01	15.215	1.13816	4.00099	3.92752	-2.86283
comp11801_c0_seq1	DHX8	2.63	6.64	11.515	1.39561	2.7314	3.52557	-1.33579
comp4815_c0_seq1	DHX9	48.83	24.56	24.215	5.60973	4.6183	4.59789	0.991428
comp12085_c0_seq1	DHX9	29.42	12.33	13.615	4.87877	3.62422	3.76723	1.25456
comp4815_c0_seq1	DHX9	48.83	24.56	24.215	5.60973	4.6183	4.59789	0.991428
comp8502_c0_seq1	DICER1	22.41	13.14	13.825	4.48614	3.716	3.78931	0.770132
comp5775_c0_seq1	DNAJC21	40.02	16.93	15.06	5.32269	4.0816	3.91275	1.24109
comp10414_c0_seq1	DROSHA	9.54	7.25	5.625	3.25414	2.85818	2.49211	0.395961
comp5568_c0_seq1	DUS2	63.24	38.02	19.525	5.98279	5.24872	4.28732	0.734064
comp8143_c0_seq1	EIF1AD	19.17	19.75	24.33	4.26085	4.30385	4.60472	-0.0430001
comp2302_c0_seq1	EIF3B	133.64	61.86	62.925	7.06222	5.95096	5.97558	1.11126
comp15937_c0_seq1	EIF3G	11.96	2.56	4.64	3.58027	1.35671	2.21444	2.22356
comp5500_c0_seq1	EIF3G	118.35	40.01	43.945	6.88693	5.32232	5.45766	1.5646
comp349_c0_seq1	EIF4A1	1308.29	1001.91	712.055	10.3535	9.96854	9.47585	0.384929
comp4100_c0_seq1	EIF4A3	37.2	20.17	18.94	5.21727	4.33421	4.24344	0.883059
comp737_c0_seq1	EIF4A3	666.51	173.81	164.07	9.38048	7.44138	7.35818	1.93911
comp4137_c0_seq1	EIF4H	90.85	35.17	40.46	6.50543	5.13631	5.33846	1.36912
comp52394_c0_seq1	FMR1	2	0.03	0.33	1.00072	-5.01159	-1.5951	6.01231
comp2105_c0_seq1	FXR2	105.54	36.03	44.18	6.72166	5.17117	5.46535	1.55049
comp316_c0_seq1	G3BP1	812.59	649.65	548.575	9.66639	9.34352	9.09955	0.322864
comp2383_c0_seq1	GRSF1	135.83	48.13	44.265	7.08567	5.58889	5.46813	1.49677
comp553_c0_seq1	HDLBP	65.68	280.52	316.275	6.0374	8.13196	8.30504	-2.09456
comp1485_c0_seq1	HNRNPUL1	205.44	99.82	71.065	7.68258	6.64127	6.15109	1.04131
comp4508_c0_seq1	HTATSF1	38.1	14.58	20.67	5.25176	3.86602	4.36954	1.38574
comp4361_c0_seq1	IFIH1	19.89	29.67	33.005	4.31404	4.89098	5.04466	-0.576938
comp3047_c0_seq1	IGF2BP2	33.19	12.94	17.67	5.05272	3.69388	4.14331	1.35884
comp1578_c0_seq1	KHDRBS2	318.23	71.3	79.695	8.31393	6.15585	6.31644	2.15808
comp1393_c0_seq1	KHDRBS2	266.12	74.11	87.225	8.05594	6.21162	6.44669	1.84432
comp10211_c0_seq1	KHDRBS2	13.58	12.34	11.7	3.76352	3.62539	3.54856	0.13813
comp294_c0_seq1	KHDRBS3	2395.83	495.52	465.795	11.2263	8.9528	8.86355	2.27351
comp812_c0_seq1	KHSRP	1097.48	267.66	248.5	10.1	8.06426	7.95711	2.03572
comp5219_c0_seq1	KIN	39.76	23.26	16.845	5.31328	4.53984	4.07433	0.773441
comp23601_c0_seq1	LARP7	9.64	1.34	3.775	3.26918	0.423309	1.91686	2.84587
comp1594_c0_seq1	LSM14B	282.79	81.19	78.44	8.14359	6.34325	6.29354	1.80034
comp4536_c0_seq1	LUC7L	101.87	54.69	36.8	6.6706	5.77323	5.20167	0.897368
comp7864_c0_seq1	MEX3A	1.77	10.41	26.725	0.824564	3.38004	4.74017	-2.55547
comp6053_c0_seq1	MEX3A	0.73	10.89	28.855	-0.452057	3.44506	4.8508	-3.89712
comp1999_c0_seq1	MEX3D	78.14	42.86	47.395	6.28801	5.42159	5.56669	0.866414
comp7323_c0_seq1	MSI1	11.95	26.78	19.895	3.57906	4.74314	4.31441	-1.16408
comp13817_c0_seq1	MSI1	0.05	10.71	7.34	-4.29336	3.42102	2.87598	-7.71438
comp8902_c0_seq1	MSI2	0.14	11.56	13.25	-2.82623	3.53119	3.72803	-6.35743
comp2707_c0_seq1	MYEF2	281	50.13	62.525	8.13443	5.64763	5.96638	2.4868
comp673_c0_seq1	na	643.65	151.24	164.3	9.33013	7.24071	7.3602	2.08943
comp7667_c0_seq1	na	41.89	26.21	23.1	5.38857	4.7121	4.52988	0.676468
comp12631_c0_seq1	na	22.8	4.4	8.74	4.51103	2.13783	3.1278	2.37319
comp7745_c0_seq1	na	68.71	6.2	11.27	6.10247	2.6325	3.49454	3.46997
comp11619_c0_seq1	na	4.65	10.79	7.67	2.21754	3.43176	2.93941	-1.21422
comp892_c0_seq1	na	807.85	349.95	262.375	9.65795	8.45101	8.03549	1.20694
comp3800_c0_seq1	na	47.08	34.87	37.85	5.55707	5.12396	5.24226	0.433117
comp3575_c0_seq1	na	0.15	20.42	21.335	-2.72738	4.35198	4.41522	-7.07936
comp3741_c0_seq1	na	297.78	31.27	48.425	8.21811	4.96675	5.59771	3.25135
comp5611_c0_seq1	na	163.95	17.41	31.545	7.35712	4.12193	4.97939	3.23519
comp1582_c0_seq1	na	273.31	36.51	70.315	8.0944	5.19026	6.13578	2.90414
comp8569_c0_seq1	na	44.97	6.25	9.9	5.49092	2.64409	3.30757	2.84684
comp7710_c0_seq1	na	0.69	42.79	23.225	-0.533242	5.41924	4.53767	-5.95248
comp71005_c0_seq1	na	0	0	0.11	-9.96578	-9.96578	-3.17137	0
comp970_c0_seq1	na	819.27	312.08	280.595	9.6782	8.28578	8.13235	1.39242
comp697_c0_seq1	na	985.49	231.69	246.65	9.9447	7.85606	7.94633	2.08864
comp3282_c1_seq1	na	62.74	41.91	50.815	5.97134	5.38926	5.66721	0.58208
comp4139_c0_seq1	NCBP2	89.57	39.51	33.395	6.48496	5.30418	5.0616	1.18078
comp2395_c0_seq1	NCOA5	184.89	50.78	70.17	7.53053	5.66622	6.1328	1.86431
comp3284_c0_seq1	NOB1	95.14	32.41	31.27	6.572	5.01841	4.96675	1.55358
comp10329_c0_seq1	NUP35	49.3	4.6	9.175	5.62355	2.20195	3.19787	3.4216
comp11729_c0_seq1	PABPC1	34.74	1.6	6.095	5.11857	0.678973	2.60786	4.43959
comp93_c0_seq1	PABPC1	3631.08	2402.64	2029.29	11.8262	11.2304	10.9868	0.595778
comp6574_c0_seq1	PABPC1	13.35	31.61	30.24	3.73888	4.98235	4.91843	-1.24348
comp57762_c0_seq1	PABPC1	1.17	0.08	0.245	0.227741	-3.62593	-2.02327	3.85368
comp40746_c0_seq1	PABPC1	1.17	0.34	0.385	0.227741	-1.55216	-1.37333	1.7799
comp25282_c0_seq1	PCBP2	6.65	1.23	1.285	2.73357	0.299831	0.362891	2.43374
comp8431_c0_seq1	PCBP3	7.78	24.92	17.11	2.95996	4.63929	4.09685	-1.67933
comp7334_c0_seq1	PCBP3	2.56	18.41	20.38	1.35671	4.2025	4.34915	-2.84579
comp1258_c0_seq1	PIWIL1	947.49	88.71	158.615	9.88797	6.47104	7.30939	3.41693
comp659_c0_seq1	PIWIL1	2124.4	28.54	166.055	11.0528	4.83496	7.37553	6.21788
comp1077_c0_seq1	PNO1	431.74	214.57	164.71	8.75402	7.74531	7.36379	1.00871
comp6532_c0_seq1	POLDIP3	62.94	15.95	21.28	5.97593	3.99557	4.41149	1.98035
comp51730_c0_seq1	POLQ	2.81	0.65	0.555	1.49108	-0.619271	-0.846843	2.11035
comp5116_c0_seq1	PPIE	62.77	17.78	15.54	5.97203	4.15226	3.95801	1.81976
comp5960_c0_seq1	PPIL4	18.76	9.96	9.325	4.22966	3.31629	3.22126	0.913374
comp22685_c0_seq1	PRDM16	0.18	0.69	1.705	-2.46594	-0.533242	0.770618	-1.9327
comp3853_c0_seq1	PUF60	46.53	10.23	9.83	5.54012	3.35488	3.29734	2.18525
comp1677_c0_seq1	PUM2	150.77	64.74	94.645	7.23622	6.01661	6.56447	1.21961
comp5908_c0_seq1	RBM12	58.76	22.61	35.06	5.87679	4.49895	5.1318	1.37783
comp1285_c0_seq1	RBM14	348.56	81.6	83.25	8.44527	6.35051	6.3794	2.09475
comp8869_c0_seq1	RBM15	45.04	8.31	11.99	5.49317	3.05502	3.58388	2.43814
comp7282_c0_seq1	RBM15	33.77	21.87	18.005	5.07771	4.45095	4.17041	0.626766
comp9682_c0_seq1	RBM15	23.33	13.88	18.755	4.54418	3.79504	4.22928	0.749137
comp8256_c0_seq1	RBM18	53.11	21.41	29.41	5.73094	4.42028	4.87828	1.31066
comp7697_c0_seq1	RBM19	31.2	13.32	11.925	4.96352	3.73563	3.57604	1.22789
comp5737_c0_seq1	RBM26	42.45	13.1	10.925	5.40773	3.71161	3.44969	1.69612
comp5418_c0_seq1	RBM27	57.93	19.44	16.295	5.85626	4.28103	4.02645	1.57523
comp5246_c0_seq1	RBM34	74.01	27.92	28.16	6.20967	4.80328	4.81563	1.40639
comp11304_c0_seq1	RBM38	0.2	19.15	12.625	-2.31473	4.25935	3.65833	-6.57408
comp1932_c0_seq1	RBM39	249	93.07	79.54	7.96001	6.54026	6.31363	1.41975
comp4802_c0_seq1	RBM39	51.31	30.87	24.83	5.6812	4.94818	4.63407	0.733016
comp9591_c0_seq1	RBM42	22.15	8.58	8.84	4.4693	3.10115	3.14421	1.36815
comp62256_c0_seq1	RBM47	0.43	0.25	0.22	-1.21424	-1.99424	-2.17788	0.780001
comp12188_c0_seq1	RBM48	21.13	3.7	5.575	4.40129	1.88792	2.47923	2.51337
comp7082_c0_seq1	RBM7	62.54	30.57	21.8	5.96673	4.93409	4.44632	1.03264
comp1169_c0_seq1	RBM8A	315.65	111.17	113.42	8.30219	6.79664	6.82554	1.50555
comp2612_c0_seq1	RBMS1	80.51	37.29	50.265	6.33111	5.22076	5.65151	1.11036
comp5327_c0_seq1	RBMS1	4.76	23.24	22.065	2.25126	4.5386	4.46375	-2.28734
comp3832_c0_seq1	RBMS1	2.64	20.77	13.145	1.40108	4.3765	3.71655	-2.97541
comp11402_c0_seq1	RBMS1	0.15	19.01	15.87	-2.72738	4.24876	3.98832	-6.97614
comp6884_c0_seq1	RBMX2	18.42	11.2	11.625	4.20328	3.48556	3.53928	0.717724
comp4296_c0_seq1	RBPMS	0.54	41.25	28.205	-0.8863	5.36636	4.81793	-6.25266
comp7318_c0_seq1	RECQL	22.22	13.92	14.985	4.47385	3.79919	3.90554	0.674661
comp18961_c0_seq1	RECQL	6.57	1.52	2.105	2.71611	0.60502	1.07451	2.11109
comp11145_c0_seq1	RECQL5	25.95	13.03	9.25	4.69772	3.70388	3.20961	0.993842
comp13366_c0_seq1	RNPC3	12.74	2.8	4.525	3.67141	1.48594	2.17824	2.18546
comp1431_c0_seq1	RNPS1	455.35	105.3	107.82	8.83084	6.71838	6.75249	2.11246
comp269_c0_seq1	RPS3	4041.57	1402.45	1263.12	11.9807	10.4537	10.3028	1.52697
comp2297_c0_seq1	SARNP	297.04	66.46	78.28	8.21452	6.05444	6.29059	2.16008
comp6820_c1_seq1	SART3	65.95	12.19	15.11	6.04332	3.60774	3.91753	2.43558
comp6238_c0_seq1	SCAF8	59.73	23.4	18.225	5.90041	4.5485	4.18793	1.35191
comp2842_c0_seq1	SDSL	45.81	21.11	24.975	5.51762	4.39992	4.64247	1.1177
comp9988_c0_seq1	SETD1A	22.83	10.6	8.78	4.51292	3.40613	3.13439	1.10679
comp9055_c0_seq1	SKIV2L	20.74	8.38	8.61	4.37441	3.06712	3.10618	1.30729
comp10108_c0_seq1	SKIV2L2	31.43	6.36	8.415	4.97412	2.66925	3.07313	2.30486
comp3681_c0_seq1	SLTM	122.02	62.29	50.555	6.93099	5.96095	5.65981	0.970034
comp3681_c0_seq1	SLTM	122.02	62.29	50.555	6.93099	5.96095	5.65981	0.970034
comp9421_c0_seq1	SNAPC3	14.88	6.01	7.195	3.8954	2.58761	2.8472	1.30779
comp3022_c0_seq1	SNRNP200	75.32	22.27	22.535	6.23498	4.47709	4.49416	1.75789
comp9913_c0_seq1	SNRNP35	30.51	8.29	5.185	4.93126	3.05155	2.37462	1.87971
comp633_c0_seq1	SNRNP70	739.24	247.71	197.765	9.5299	7.95251	7.62765	1.57739
comp2444_c0_seq1	SNRPA	139.85	24.8	27.2	7.12775	4.63233	4.76559	2.49542
comp2274_c0_seq1	SNRPA	273.21	73.12	84.075	8.09387	6.19221	6.39362	1.90166
comp1826_c0_seq1	SNRPD1	297.57	45.21	76.795	8.21709	5.4986	6.26296	2.71849
comp2994_c0_seq1	SNRPD2	303.09	37.28	63.85	8.24361	5.22037	5.99664	3.02324
comp562_c0_seq1	SNRPD3	834.74	214.34	237.565	9.70518	7.74376	7.89218	1.96142
comp741_c0_seq1	SNRPE	277.7	73.55	82.755	8.11739	6.20067	6.37079	1.91672
comp1056_c0_seq1	SNRPF	446.27	81.22	87.67	8.80178	6.34378	6.45403	2.458
comp622_c0_seq1	SNRPG	255.72	75.4	92.275	7.99843	6.23651	6.52788	1.76192
comp887_c0_seq1	SNRPN	908.88	139.01	148.325	9.82795	7.11906	7.21263	2.70889
comp6458_c0_seq1	SPEN	11.99	10.28	17.41	3.58388	3.36191	4.12193	0.221971
comp4709_c0_seq1	SPEN	15.36	17.32	20.99	3.9412	4.11445	4.3917	-0.17325
comp8689_c0_seq1	SRBD1	25.67	10.68	10.935	4.68207	3.41697	3.45101	1.26509
comp5312_c0_seq1	SSB	170.45	43.8	46.96	7.41321	5.45289	5.55339	1.96032
comp9213_c0_seq1	TARBP2	17.18	12.08	15.26	4.10274	3.59467	3.93178	0.508074
comp10863_c0_seq1	TARDBP	42.6	12.66	11.485	5.41282	3.66232	3.5218	1.7505
comp3328_c0_seq1	TARDBP	75.73	33.97	37.37	6.24281	5.08623	5.22385	1.15658
comp20304_c0_seq1	TARDBP	2.95	2.43	3.34	1.5612	1.28155	1.74028	0.279654
comp12522_c0_seq1	TARDBP	9.53	7.25	6.245	3.25263	2.85818	2.64293	0.394448
comp4638_c0_seq1	TDRD12	97.74	12.42	15.625	6.61089	3.63471	3.96588	2.97618
comp5842_c0_seq1	TDRD9	76.78	10.06	14.225	6.26268	3.3307	3.83046	2.93198
comp3961_c0_seq1	TDRKH	131.46	26.59	35.615	7.03849	4.73287	5.15445	2.30562
comp5309_c0_seq1	UPF3A	61.53	23.06	23.44	5.94324	4.52738	4.55096	1.41586
comp3762_c0_seq1	ZFR	62.73	37	36.265	5.97111	5.20949	5.18055	0.761614
comp3008_c0_seq1	ZMAT2	34.07	31.11	24.92	5.09047	4.95935	4.63929	0.13112
comp6764_c0_seq1	ZNF341	9.76	8.51	8.955	3.28703	3.08933	3.16285	0.1977
comp1345_c0_seq1	ZNF622	157.51	93.14	93.425	7.29931	6.54134	6.54575	0.757964
comp9455_c0_seq1	ZRSR2	19.57	10.16	7.4	4.29065	3.34497	2.88772	0.945675
