# Supplementary material for: Conserved functional antagonism of CELF and MBNL proteins controls stem cell-specific alternative splicing in planarians
Source: eLife. 2016 Aug 9;5:e16797. doi: 10.7554/eLife.16797 (PMC4978528; doi:10.7554/eLife.16797)
Supplement: Figure 4—source data 2. — DOI: http://dx.doi.org/10.7554/eLife.16797.016 [file elife-16797-fig4-data2.xlsx]

## Sheet: Figure 4-Source data 2
Gene	KEGG	cRPKM			log2 cRPKM			X1-Xins
		X1	Xins	WW	X1	Xins	WW
comp8780_c0_seq1	K02180	44.26	12.85	16.21	5.46793	3.6837	4.01881	1.78424
comp2325_c0_seq1	K06063	164.86	76.18	80.165	7.3651	6.25134	6.3249	1.11376
comp5116_c0_seq1	K09564	62.77	17.78	15.54	5.972	4.15218	3.95791	1.81982
comp2417_c0_seq1	K09567	186.52	46.16	39.83	7.54319	5.52857	5.31578	2.01462
comp4217_c0_seq1	K10598	61.13	24.08	22.055	5.93381	4.58976	4.46303	1.34405
comp1276_c0_seq1	K10599	255.46	47.2	58.165	7.99695	5.56071	5.86208	2.43624
comp887_c0_seq1	K11086	908.88	139.01	148.325	9.82795	7.11904	7.21262	2.7089
comp1826_c0_seq1	K11087	297.57	45.21	76.795	8.21709	5.49857	6.26294	2.71852
comp562_c0_seq1	K11088	834.74	214.34	237.565	9.70518	7.74376	7.89218	1.96143
comp3389_c0_seq1	K11092	131.15	32.11	35.2	7.03507	5.00495	5.1375	2.03012
comp633_c0_seq1	K11093	739.24	247.71	197.765	9.5299	7.95251	7.62764	1.57739
comp2994_c0_seq1	K11096	303.09	37.28	63.85	8.2436	5.22033	5.99661	3.02327
comp741_c0_seq1	K11097	277.7	73.55	82.755	8.11738	6.20065	6.37077	1.91673
comp1056_c0_seq1	K11098	446.27	81.22	87.67	8.80177	6.34376	6.45401	2.45801
comp622_c0_seq1	K11099	255.72	75.4	92.275	7.99842	6.23649	6.52787	1.76193
comp5108_c0_seq1	K11984	60.4	24.97	21.28	5.91648	4.64212	4.41143	1.27435
comp10108_c0_seq1	K12598	31.43	6.36	8.415	4.97407	2.66903	3.07296	2.30504
comp5318_c0_seq1	K12621	49.66	12.78	18.6	5.63401	3.67582	4.21723	1.9582
comp1641_c0_seq1	K12622	140.94	54.19	54.325	7.13894	5.75995	5.76354	1.37898
comp2440_c0_seq1	K12623	108.09	25.54	25.76	6.75609	4.67469	4.68706	2.0814
comp1883_c0_seq1	K12625	21.05	10.44	8.775	4.39575	3.38405	3.1334	1.0117
comp3610_c0_seq1	K12626	130.16	42.72	40.275	7.02414	5.41684	5.33181	1.6073
comp5695_c0_seq1	K12627	64.09	17.51	18.33	6.00203	4.13011	4.19613	1.87192
comp8094_c0_seq1	K12662	54.03	10.09	13.7	5.75569	3.33485	3.7761	2.42083
comp5638_c0_seq1	K12733	57.36	24.95	27.85	5.84197	4.64097	4.79961	1.20101
comp10434_c0_seq1	K12813	16.84	9.22	7.095	4.07382	3.20477	2.8268	0.869053
comp1945_c0_seq1	K12815	76.29	27.56	21.865	6.25342	4.7845	4.45055	1.46892
comp8113_c0_seq1	K12816	32.69	10.25	10.645	5.03078	3.35755	3.4121	1.67323
comp7260_c0_seq1	K12817	22.65	12.55	14.915	4.50144	3.64962	3.89869	0.851824
comp5443_c0_seq1	K12819	39.77	23.83	20.605	5.31361	4.57471	4.36492	0.738902
comp1909_c1_seq1	K12821	107.63	21.52	28.355	6.74994	4.42761	4.82553	2.32233
comp1147_c0_seq1	K12824	115.9	46.88	60.88	6.85674	5.5509	5.9279	1.30584
comp1001_c0_seq1	K12825	221.62	72.61	71.04	7.79194	6.1821	6.15056	1.60985
comp1788_c0_seq1	K12826	200.24	65.22	58.735	7.64559	6.02724	5.87615	1.61834
comp2653_c0_seq1	K12827	141.79	57.41	57.205	7.14761	5.84323	5.83807	1.30438
comp4241_c0_seq1	K12830	133.81	26.37	32.74	7.06404	4.72083	5.03298	2.34322
comp3556_c0_seq1	K12831	144.24	25.07	28.99	7.17233	4.64789	4.85748	2.52444
comp2023_c0_seq1	K12832	75.14	20.74	30.2	6.23151	4.37434	4.91648	1.85717
comp2656_c0_seq1	K12834	172.25	23.16	29.205	7.42836	4.53356	4.86814	2.8948
comp5205_c0_seq1	K12835	48	25.12	22.94	5.58496	4.65076	4.51979	0.934198
comp3853_c0_seq1	K12838	46.53	10.23	9.83	5.54009	3.35473	3.29719	2.18536
comp5356_c0_seq1	K12839	39.09	16.66	20.835	5.28873	4.05832	4.38094	1.23041
comp4684_c0_seq1	K12841	81.72	27.09	23.77	6.35262	4.75969	4.57107	1.59293
comp3029_c0_seq1	K12842	55.98	18.1	19.41	5.80684	4.17792	4.27873	1.62892
comp5417_c0_seq1	K12843	66.09	22.45	20.3	6.04636	4.48864	4.34341	1.55772
comp1405_c0_seq1	K12844	255.1	111.47	69.715	7.99492	6.80051	6.1234	1.19441
comp1928_c0_seq1	K12845	314.05	41.45	60.81	8.29485	5.3733	5.92624	2.92155
comp6062_c0_seq1	K12846	70.37	11.82	23.6	6.13689	3.56316	4.56071	2.57373
comp6867_c0_seq1	K12847	59.25	12.95	18.45	5.88874	3.69488	4.20555	2.19386
comp3008_c0_seq1	K12848	34.07	31.11	24.92	5.09043	4.95931	4.63923	0.131124
comp4747_c0_seq1	K12852	113.42	12.26	22.2	6.82553	3.61589	4.47249	3.20964
comp1153_c0_seq1	K12855	323.82	125.54	68.76	8.33905	6.972	6.1035	1.36704
comp2504_c0_seq1	K12856	130.67	24.7	34.35	7.02978	4.62644	5.10224	2.40335
comp3496_c0_seq1	K12857	90.09	23.56	24.81	6.4933	4.55827	4.63285	1.93503
comp5080_c0_seq1	K12858	77.5	22.08	16.385	6.27612	4.46467	4.0343	1.81146
comp5223_c0_seq1	K12859	40.1	48.18	45.955	5.32553	5.59036	5.52215	-0.264832
comp4163_c0_seq1	K12860	71.62	25.67	23.915	6.16229	4.68201	4.57984	1.48028
comp4364_c0_seq1	K12861	127.64	22.32	31.355	6.99594	4.48027	4.97062	2.51567
comp6000_c0_seq1	K12862	53.39	21.85	23.475	5.7385	4.44956	4.55305	1.28894
comp2881_c0_seq1	K12863	88.85	46.93	57.995	6.4733	5.55244	5.85786	0.920861
comp1800_c0_seq1	K12864	253.16	84.39	74.55	7.98391	6.399	6.22014	1.58491
comp3489_c0_seq1	K12865	49.46	35.58	28.625	5.62819	5.15299	4.8392	0.475196
comp5026_c0_seq1	K12866	45.11	26.22	16.645	5.49538	4.7126	4.05702	0.78278
comp6473_c0_seq1	K12867	40.37	13.93	14.205	5.33521	3.80012	3.82833	1.53509
comp3218_c0_seq1	K12868	62.25	42.78	44.72	5.96	5.41886	5.48285	0.541137
comp4749_c0_seq1	K12869	77.93	13.73	19.665	6.28411	3.77926	4.29756	2.50485
comp1359_c0_seq1	K12873	144.39	63.74	53.495	7.17383	5.99413	5.74133	1.1797
comp7822_c0_seq1	K12874	40.68	7.77	12.49	5.34625	2.95791	3.6427	2.38833
comp4153_c0_seq1	K12875	142.33	35.61	34.01	7.1531	5.15421	5.08789	1.99889
comp1169_c0_seq1	K12876	315.65	111.17	113.42	8.30218	6.79662	6.82553	1.50556
comp1217_c0_seq1	K12877	521.89	172.09	136	9.0276	7.42702	7.08746	1.60058
comp2035_c0_seq1	K12878	89.64	32.67	29.015	6.48607	5.02989	4.85873	1.45618
comp3159_c0_seq1	K12879	113.02	28.39	30.315	6.82043	4.82731	4.92196	1.99312
comp3015_c0_seq1	K12880	193.1	64.97	67.62	7.5932	6.0217	6.07938	1.5715
comp860_c0_seq1	K12881	916.39	152.5	179.895	9.83982	7.25267	7.49101	2.58715
comp1370_c0_seq1	K13098	250.05	98.12	83.67	7.96607	6.61648	6.38664	1.3496
comp6517_c0_seq1	K13114	60.52	24.62	21.28	5.91934	4.62176	4.41143	1.29758
