# Supplementary material for: Conserved functional antagonism of CELF and MBNL proteins controls stem cell-specific alternative splicing in planarians
Source: eLife. 2016 Aug 9;5:e16797. doi: 10.7554/eLife.16797 (PMC4978528; doi:10.7554/eLife.16797)
Supplement: Figure 4—source data 3. — DOI: http://dx.doi.org/10.7554/eLife.16797.017 [file elife-16797-fig4-data3.xlsx]

## Sheet: Figure 4-Source data 3
Group KD	Name	Name	Name abbreviated	Name RNAi group	Name RNAi group abbreviated	ID
1	bruli	Smed-bruno-like	bruli	Smed-bruno-like(RNAi)	bruli(RNAi)	comp2592_c0_seq1
2	celf/Xins	Smed-celf-1	celf-1	Smed-celf-1, -2, -3(RNAi)	celf/Xins(RNAi)	comp11349_c0_seq1
		Smed-celf-2	celf-2			comp14010_c0_seq1
		Smed-celf-3	celf-3			comp17226_c0_seq1
3	esrp	Smed-esrp-1	esrp-1	Smed-esrp-1, -2(RNAi)	esrp(RNAi)	comp5053_c0_seq1
		Smed-esrp-2	esrp-2			comp7995_c0_seq1
4	fox/X1	Smed-rbfox-1	rbfox-1	Smed-rbfox-1(RNAi)	rbfox/X1(RNAi)	comp6567_c0_seq1
5	fox/Xins	Smed-rbfox-2	rbfox-2	Smed-rbfox-2, -3(RNAi)	rbfox/Xins(RNAi)	comp9461_c0_seq1
		Smed-rbfox-3	rbfox-3			comp7213_c0_seq1
6	ptbp	Smed-ptbp-1	ptbp-1	Smed-ptbp-1, -2, -3, -4(RNAi)	ptbp(RNAi)	comp1868_c0_seq1
		Smed-ptbp-2	ptbp-2			comp2799_c0_seq1
		Smed-ptbp-3	ptbp-3			comp3450_c0_seq1
		Smed-ptbp-4	ptbp-4			comp14748_c0_seq1
7	nova	Smed-nova-1	nova-1	Smed-nova-1, -2, -3, -4(RNAi)	nova(RNAi)	comp679_c0_seq1
		Smed-nova-2	nova-2			comp12774_c0_seq1
		Smed-nova-3	nova-3			comp5632_c0_seq1
		Smed-nova-4	nova-4			comp104003_c0_seq1/comp98795_c0_seq1
8	mbnl	Smed-mbnl-like-3	mbnl-like-3	Smed-mbnl-1;Smed-mbnl-like-1, -2, -3(RNAi)	mbnl(RNAi)	comp17985_c0_seq1
		Smed-mbnl-like-2	mbnl-like-2			comp4169_c0_seq1
		Smed-mbnl-1	mbnl-1			comp2838_c0_seq1
		Smed-mbnl-like-1	mbnl-like-1			comp7489_c0_seq1
