# Supplementary material for: Conserved functional antagonism of CELF and MBNL proteins controls stem cell-specific alternative splicing in planarians
Source: eLife. 2016 Aug 9;5:e16797. doi: 10.7554/eLife.16797 (PMC4978528; doi:10.7554/eLife.16797)
Supplement: Supplementary file 1. — DOI: http://dx.doi.org/10.7554/eLife.16797.030 [file elife-16797-supp1.xlsx]

## Sheet: RT-PCR AS events
GENE_NAME	EVENT_ID	Coordinate	Seq_F	Seq_R	Band_size	Regulation X1	dPSI(X1-Xins)	Dja_F	Dja_R		Japonica_ref
TMEM30A	SmeEX0005238	Contig390:164915-164953	CTTTAGGAACCATACATGAGCTG	CCATAGCTTTCAGGTGTCAACG	127-166	X1-INC	34.12	CAATTCACGAAATAATCGCTTG	GGCGACGTAATCAGAGGTGT	135-174*	isogroup02419
TPD52	SmeEX0005315	Contig361:12718-12741	CACTTCAAAAGTGAGCAATGTCC	CATGTTCTGTGACATCATCACTCA	140-164	X1-INC	62.71	TTTAAACAATGGACATGCAAAG	AACCGGATTAGTTGGTGCAA	99-123	isogroup04851?
MAPK8IP3	SmeEX0003021	Contig757:22373-22403	TGGATTCGGAAGTGGATTTCA	AGCAAGCACTGGTTAAGTTCCC	127-158	X1-INC	76.68	AAACGTTGTGGTTTGCTTGTG	TTCCAACGACAAAAACACGTC	150-181	isogroup05066
PCCA	SmeEX0003639	Contig717:38984-39010	TAGAAGCTATGTCTGCGGTTGT	AGATGCCATTCTTCTGGGTGTG	112-139	X1-INC	84.82	CCGGTTTATTGGAAGCAATG	TCCATTCTTCTGGGTGAGAAA	114-141	isogroup03156
NPY5R	SmeEX0003462	Contig20467:931-957	ACGATCAGAAATCAATTCCCCGA	CCAAGCGCTCTTTTCCTGGAT	128-155	X1-INC	47.99	TGGCTCATAAATATGATCAAAAATCA	TGCACATGCACAGAATCTGAA	112-139*	isogroup00323
DNM1	SmeEX0001629	Contig5438:20439-20459	GGAGACCGGAAAACTGCAGAC	AAATCTTTGCTGCCACCACGT	113-134	X1-INC	55.2	AAAAAGTGCGGACTGTGAACG	ATAAAAATCTTTGCTGCCACCAC	109-130	isogroup00684
FGFR1OP	SmeEX0002087	Contig549:34148-34204	TCGAATTAGTTACAAATCGGATGATT	TGCTTAGGTTGAGTTTGATATGCGT	126-189	X1-INC	57.86	GCGACTTCAGTGAAACATTGG	ACCTTCGGTTGAGTTTGATAAGC	97-160	isogroup07198
MON1A	SmeEX0003177	Contig638:115006-115023	ACGACACGCGCTCCTTAATAC	TCCTTCTAACAACACCGACCA	104-122	X1-INC	33.51	TGCAAGCAACACTTCGTCAC	CCCACCAATTTTTCATCAAG	103-121	isogroup11730
ADD3	SmeEX0000262	Contig15918:17152-17205	AAAGAAAGCCCAGTCGTTCC	CATATCCGGGAGCTGCAAGT	155-209	X1-EXC	-78.82	TCGATAAATTAGATTTGGATGGTG	TCTGAAGTAATTGTTCCATATCCG	160-214	isogroup00410
MAP4K3	SmeEX0003001	Contig1074:29993-30031	GATAATGGGCAAGTCAATCCTG	TAATTTTAGATGGCTCGGGACAA	136-175	X1-EXC	-26.14	TAATTCTCCGCCCATGACAA	CTGAATAATTGTATATGTTCAGGACAG	111-150	isogroup04876
DOT1L	SmeEX0001647	Contig380:147464-147570	TCATTGAAAGAAGGAGCGAAA	CATGAAACTCGTCCAGTTAAGCAT/CAAATAATAGCTGAATGGTGAGCA	147-254	X1-EXC	-72.09	TTTCGCTCCTTCTTTTAATGA	CATGAAACTCGTCCGGTTAAACAG/CAAATAGTAGCTGAAAGGTGAGCA	148-255	contig15696
EIF3H	SmeEX0001827	Contig2107:62674-62697	TATCCCTGAAGGCGTTCCAAT	GCCACATTTCACGGATATTGA	126-150	X1-EXC	-43.75	CAATCTTATTTTGATGAGGTTGATG	GGTCCCAACTATGGCGTTAAT	132-156	isogroup00201
WDR47	SmeEX0005723	Contig66:13869-13907	CACTTCGAATATGCCAATTTCC	ATACTACCTCGGTGATGCTTCG	106-145	X1-EXC	-55.65	CACGATGATGCTTCGGTTTT	CAAAGACGCTACGAATTTGC	105-144	isogroup04907
SNAP25	SmeEX0004835	Contig725:121290-121338	GCTGGCAATGTGCGAAGA	AAGGCAAAATGCACAATCCAC	130-179	X1-EXC	-73.97	TGTTGGCAATGTGTGAAGAG	TGTTCCATGGCAGAATACACA	137-186	isogroup14498
FMNL2	SmeEX0002131	Contig799:37491-37517	CCCCAAAAGCCAAACCTAAAG	CATCCATTATTCCATCAGCATTG	113-135	X1-EXC	-44.26	AGAAACCCCCAAAGCCAAAC	TTCATCCATAATTCCATCACCA	111-138	isogroup04739
MARK1	SmeEX0003030	Contig12884:11651-11701	GCCGACAATAAAGATACCGATG	TTATTTATCGTTCGGCGCTCT	146-197	X1-EXC	-31.82	ACTGCAACATCATCAAATCAGAAA	CTAATCGTTCGACGTTCAGC	119-170	isogroup01757
MLLT10	SmeEX0003154	Contig148:39227-39264	AGTTGCAGCAGCATAATTTACCA	CACAAGGATTCACTTGGACGA	137-175	X1-EXC	-23.39	CAGCAACATTCATTACCATCTCA	GACAGAGAGATTCACTTGGACGTA	137-172	isogroup01190
TEX2	SmeEX0005161	Contig3296:48190-48213	CCGAATCCGATGCGTCAATTG	TTGTCGGCTGCTTTCTGGAAG	118-142	X1-EXC	-55.47	GCATCAAATTTATCGAGTGACGA	CCACCCAATGCATCAAACTC	117-141	isogroup01447
FAM160A1	SmeEX0001990	Contig685:9243-9266	AACCGAGCGGCAAGAGAATTA	TGTGGAAACTCAACATTGTACGGA	116-140	X1-EXC	-36.99	TTTTAACTGAGCGCCAAGAAA	TCACTGTGAAAACTGAGCATCG	124-148	isogroup00363
na	SmeEX0000096	Contig29049:2570-2581	GAAGTGGTTTGCACATTGACCT	TGGTGTAAACAATGAATTCTGCA	108-120	X1-EXC	-62.93	CATCGATTTGTTTCGTTTGG	TTCGTATAAACAATAAATTCTGCAA	97-109	isogroup01510
HERC1	SmeEX0002438	Contig528:130031-130048	TGAGCATTGAAGACTCACCAACA	TCGTTCCTTCACAATCAGCGG	114-132	X1-EXC	-35.24	TTAGCCAATTGCAATGCTACAG	AATGTCCCATAATCGCATGG	102-120	isogroup08856
EXOC1	SmeEX0001955	Contig13168:11268-11285	AGAGCTGCACGAGTTTACAGC	AACTCCTCTTCTTCGAGAACG	118-136	X1-EXC	-50.38	CCCTTCAAGAATGTCCGTCA	TCATAAATTCCTCTTCCTCCAGAA	98-116	isogroup01508
nc_gene	SmeINT0037973	Contig2457:17804-17856	ACAAATGCATTGGGAGCGATG	CTGCGAACGTTTGCCATCATG	133-187	X1-INC	96.78	NA	NA	NA	NO HIT
C17orf39	SmeINT0003775	Contig5:289304-289507	TCCTATCCATTAATGAAGATCGAAG	ATTATATTTAGCATCCGGAAAATG	125-330	X1-INC	40.35	CGATCTACCCAGGAAGAACAA	CTATCAGCAGCTCCAGCAGA	106-311?	isogroup19975
NID1	SmeINT0019499	Contig477:5085-5130	TGCAAATGCACGAAAGGTTA	TGCGCAACCAAAATAAATCA	175-221	X1-INC	66.39	CCGATTATGAAGGCAATGGA	GGATGCTCCCAAACAAAACA	236-282?	isogroup04016?
SGK3	SmeINT0026252	Contig1401:46113-48400	AAAAACGTGCTCAATTCTACGC	TCATAAATAACGAATTTAATGTGCAA/AAAATGTTTTCTGGCTTCAAATC	100-126	X1-INC	70.9	NA	NA	NA	isogroup03244
NID1	SmeINT0019497	Contig477:5824-8209	GCCATTTATGGAGTGCAAAGG	TGTAGCAGGAGCTAGAGTGCTT/CGCCATTCAAACAAACTCCAT	128-171	X1-INC	74.81	NA	NA	NA	isogroup04016?
OSTM1	SmeINT0020512	Contig4939:27881-30716	CTGATTTTCTCGCTCCCATTG	CCATAAATATTGCGGAATTATGCTC/TCATCGTTTCTAATATAGTCGAGTTTC	166-193	X1-INC	81.46	NA	NA	NA	isogroup16085
RILPL1	SmeINT0024906	Contig19:134209-134700	AAGCAGGTTGAGGAAATCAAA	TGGCAATTGGTAAGACATGATT/TCTCACAAATTTCCGCATTGA	118-165	X1-INC	84.31	TGGAAATCAAAAACGTTCATTTG	CGCATTGACATTGCTGAGAT	149-649?	isogroup06882
ZFR	SmeINT0033884	Contig3472:27755-36813	TCTCAGACGCAGTAGACCACTACA	TGCGTTCATAACGGGAGTAAA/CAGAATCCGATAGTGCCTAAACC	155-200	X1-EXC	-45.23	NA	NA	NA	isogroup15332
nc_EVPL	SmeINT0037240	Contig97:101346-101425	TTATTTGAAAACAGATTAGGCTGGCA	TGGATTTACGATGCTCAGTCA	159-239	X1-EXC	-44.48	NA	NA	NA	NO HIT
PHRF1	SmeINT0021680	Contig40106:1039-1089	AGGCAAACAACGGATGTGAGG	ACTGTCTCTTGTTCTTCCTCAGA	146-197	X1-EXC	-43.76	CAGTTGCTGATGAAAGGCAAG	TGCGTTACAGAAACTGCACAA	160-211?*	isogroup04899
KLHL35	SmeINT0015632	Contig1525:5727-6228	CGTCGGGTTCAAATCTAGCAG	TTGCCATGACAACCATAGAAAAA/TAACTGAGAACTGCCCCGGTA	136-200	X1-EXC	-43.26	CATACTGCCGCCGTCTACAT	TTTCCGAGAACGATAAAATGG	149-650?*	isogroup04025
cds_no_hit	SmeINT0034914	Contig4016:53298-57786	TCATTTTACTCCTGGTCAATGC	ATGCACCAGTCAGTTGATCG	149-190	X1-INC	43.2	NA	NA	NA	isogroup06367
nc_CAPSL	SmeINT0037146	Contig24379:12636-12693	GAGTGGAGAGTGGACCGAAG	TCAATTGATGCACTGATTCCA	132-190	X1-INC	43.91	GAAGCTCCTAATGAAATCGATGG	AAGCATTGCGCATCATTAAA	117-176	isogroup03073
ACSL6	SmeINT0000533	Contig5695:12518-14098	AATTCCCAAGGGCTGCTTAAT	GCATTGAATCGAATTGCAAAA/TGAATTTCCTTTTTATTGCCGAAT	105-131	X1-INC	87.43	NA	NA	NA	isogroup04133
ACSL6	SmeINT0000534	Contig5695:9210-12442	CTCATGTTTATGAGAGATTAGTCC/CCGAGAAATTCCTGGTGATT	ATTGAGAATGCGCGGAACAGC	146-226	X1-INC	88.02	NA	NA	NA	isogroup04133

## Sheet: RNAcompete
Smed-bruli	GGGGGctcgagATGCAAGTTGCTTCTCCTATT	GGGGGggatccTCAATTCTTGTATTCTCCCTTTGG
Smed-mbnl-1	GGGGGctcgagATGATATTTCCAAATACACCG	GGGGGggatccTTAGGTTGAGAATCCGAGTTTCTG
Smed-mbnl-like-1	GGGGGctcgagATGTTGCCTTTTACATCTACAC	GGGGGggatccTTAGCTTTTTGATCGGAACATG
Smed.mbnl-like-2	GGGGGctcgagATGATTCCATTTAACTCAAGTTCTG	GGGGGggatccTCAATAAGGCATCGTTGAATAAC

## Sheet: dsRNA&probes
Smed-bruno-like	CTCCACTCGTAAATTCCAGTCC	CTCCCTTTGGTCGTTTTAATTG
Smed-celf-1	TATGTGTCAAGTGCAACAGCAG	GTCTCCTCCCTTTGGTCTTTTT
Smed-celf-2	AATCAGACCTGAGACCGATGTT	GCTGATCCAAGAAGAGGAGAAA
Smed-celf-3	TTGTCAAAAGGCGTTACATGAC	TTGGTCAGTTTGTGGAAAGTTG
Smed-esrp-1	TCCAAATGCAGAATGCTCTCTA	CGGATGTTATTCCAACCTTGAT
Smed-esrp-2	AACTCAATGGAGATGCCTTTGT	GTGGCATTTGGACAGAGTGATA
Smed-rbfox-1	GCCTCACATGATACAAATCGAA	TCATTCTTGCTGTTGCTACGTT
Smed-rbfox-2	ATTCAGGTTTCGTGAAGCAGAT	AAGAATAGCTGGATCCGTCAAA
Smed-rbfox-3	TGGAGATCCTTTTGGACTCATT	TAGTGTTGGCATCATTGTCCTC
Smed-ptbp-1	GCATTCTATGGTAGGCCAGTTC	TAAATTTGTCACGGCTCTAGCA
Smed-ptbp-2	GCCCTCTCAACAGAACTGAACT	ATCCGTGATTAGCATCTTCCAT
Smed-ptbp-3	TCGTTTGTCAGGGGTTTTTATC	TGACATTTGGTTGTTTCTGGAG
Smed-ptbp-4	GCTCATGTTTCCCTTTTACACC	CGGTGCAGTGGAGTATTTGTAA
Smed-nova-1	TGATCAATGCTATGAAGCGACT	AACCCGTTATCGTGACTGTTCT
Smed-nova-2	TCACAGGCCAACTATTTGAATG	AACTGATGATCCGCGTTAGTTT
Smed-nova-3	GAAGTCCCTATGCGAATTCAAG	GTAACTGGAACCAGGTGAAAGC
Smed-nova-4	TGGGCACCATAGAATCAGTTAC	ACCCTGTTGGATAAGCACTAGC
Smed-mbnl-like-3	CTGCTGGGGTGTTTGATAGATA	CCCTCAACAGCTGTGTCATTTA
Smed-mbnl-like-2	GCGGACGAGTGATATGTTGTTA	GCGGAGTTATCAATAAGGCATC
Smed-mbnl-1	TGCTATAGCGCCATATTCTCAA	GCTGATCTTGCTGGAATTAGGT
Smed-mbnl-1 *	ACGGAACCCAGATCAATTACAG	CACCAGGCAATAAAGTATGCAA
Smed-mbnl-like-1	TTCCACAGCTTCTAACGATCAA	CTATTGGAAGCCACTGAAATCC
Smedwi-1	AAGTGGTGGTATTCGAGAAGGA	ACGAATCGTAATCGGTTGTTCT
Smed-pcna	ATGGACTTGGATGGAGATCACT	GGAACATTTTCAGTCAACGACA
Smed-vasa-1	AGCTGTTGGAGTTGTTGGCTCAG	CTAATCTTCGAGCCATTCAG
Smed-nb.32.1g	TGCTCATCAACCGTAACTCG	TCACTGAACCATTTTGTGTGC
Smed-prog-1	GTGATTGCGTTCGCGTATATT	ATTTATCCAGCGCGTCATATTC
Smed-TNK2	GGACCATGACCTCTCATTGAA	CAGCTGTTGGTATTGTTCCAAA
Smed-acsl	TTCGGTTATGGGTAGCTTGG	GGAAATGAGCCACTCGGATA
Smed-rapunzel	CCGGATCTGAGATGACGAAT	GGCTTCCATTGTGGCTTTTA
Smed-TRAF	GACGCCGTTAAAAATGGAGA	ATCTCCATACCGCTTGCATC

## Sheet: qPCR
Smedwi-1	GATGGGGCTAATCCAAATCC	AATTCGTAGGAGATGCTGTACC
Smed-pcna	GTGTCCTTAGTTAGTATGCTTCTTCG	CAGCGGCTTTCATTGTTAGG
Smed-vasa-1	TGAAATGAACAAATCCCGAC	GAGAGCCAAACTAATTCCAG
Smed-nb.32.1g	TCGCTGTGTTATTTGTTTACGG	TCCGTAGCTTTGTCGAAACC
Smed-prog-1	TCCGTTTTTCACGTCATCTG	TTGCGTTCGCGTATATTGAA
Smed-TNK2	GATTATGTTTGCTCTGGCCATC	TTATCGAGGTCTTCCTTCTTGG
Smed-acsl	GTGATGCCGATAATTTCACAGA	AGAATGGCTTGGATCTTTCTGA
Smed-rapunzel	CCTGCTGTACTCGGTGATGATA	ACCAGAAGTTTGGCCAGTTCTA
Smed-TRAF	AACCGACAGTCGAGAACAAGAT	ATTACCTCGAATCCTCGACTCA
Smed-ura4	TTCACGTTGTCGATCTAGCC	CGAATATCCTCTGCCAGTGC
